# Supplementary material for: Colony-stimulating factor 3 signaling in colon and rectal cancers: Immune response and CMS classification in TCGA data
Source: PLoS One. 2021 Feb 19;16(2):e0247233. doi: 10.1371/journal.pone.0247233 (PMC7895368; doi:10.1371/journal.pone.0247233)
Supplement: S1 Dataset — (XLSX) [file pone.0247233.s005.xlsx]

## Sheet: CC CSF3
Correlated Gene	Cytoband	Spearman's Correlation	p-Value	q-Value
IL24	1q32.1	0.724679	1.08464e-40	2.16244e-36
MMP3	11q22.2	0.696454	1.89952e-36	1.89353e-32
IL6	7p15.3	0.692138	7.66143e-36	5.09153e-32
IL11	19q13.42	0.67198	3.78113e-33	1.88461e-29
CXCL5	4q13.3	0.66941	8.05073e-33	3.21015e-29
CSF2	5q31.1	0.613533	2.02986e-26	6.7449e-23
IL1B	2q14.1	0.606364	1.09211e-25	3.11048e-22
CXCL6	4q13.3	0.602951	2.39749e-25	5.97484e-22
MMP10	11q22.2	0.588139	6.53565e-24	1.44779e-20
MMP1	11q22.2	0.559971	2.24457e-21	4.47499e-18
CXCL8	4q13.3	0.554553	6.48117e-21	1.17468e-17
IL13RA2	Xq23	0.531914	4.44925e-19	7.39206e-16
TFPI2	7q21.3	0.527465	9.84712e-19	1.51017e-15
PTGS2	1q31.1	0.508536	2.54536e-17	3.62477e-14
PROK2	3p13	0.498496	1.31836e-16	1.75227e-13
SOCS3	17q25.3	0.496156	1.91947e-16	2.39178e-13
CXCL2	4q13.3	0.495001	2.30819e-16	2.70696e-13
UCN2	3p21.31	0.491307	4.14295e-16	4.58877e-13
CXCL1	4q13.3	0.485276	1.0606e-15	1.1129e-12
RIPOR3	20q13.13	0.477441	3.49962e-15	3.48859e-12
NRG1	8p12	0.47534	4.7957e-15	4.55295e-12
PI15	8q21.13	0.458415	5.61476e-14	5.08825e-11
TNIP3	4q27	0.456467	7.38922e-14	6.40517e-11
IL1A	2q14.1	0.441084	6.08153e-13	4.99529e-10
S100A12	1q21.3	0.440863	6.26384e-13	4.99529e-10
NAMPT	7q22.3	0.433845	1.58167e-12	1.21284e-09
TNFAIP3	6q23.3	0.431133	2.24966e-12	1.66117e-09
WNT5A	3p14.3	0.427347	3.65952e-12	2.60571e-09
TRPA1	8q21.11	0.423338	6.08661e-12	4.18444e-09
S100A9	1q21.3	0.421575	7.59637e-12	5.0483e-09
VNN3	6q23.2	0.418838	1.06876e-11	6.87351e-09
OSM	22q12.2	0.41142	2.65539e-11	1.65439e-08
CXCR1	2q35	0.409384	3.39535e-11	2.05131e-08
APLN	Xq26.1	0.406917	4.56363e-11	2.67603e-08
S100A8	1q21.3	0.404898	5.80291e-11	3.2297e-08
CXCL3	4q13.3	0.404856	5.83182e-11	3.2297e-08
HCAR2	12q24.31	0.399361	1.11227e-10	5.99334e-08
CXCR2	2q35	0.390428	3.09867e-10	1.62574e-07
LAMC3	9q34.12	0.388638	3.79122e-10	1.93809e-07
SOD2	6q25.3	0.382933	7.15148e-10	3.56448e-07
CSRNP1	3p22.2	0.381046	8.79828e-10	4.27832e-07
PADI4	1p36.13	0.380699	9.13851e-10	4.33796e-07
HCAR3	12q24.31	0.379855	1.00211e-09	4.64628e-07
NFKBIZ	3q12.3	0.377084	1.35365e-09	6.13359e-07
ZC3H12A	1p34.3	0.375338	1.63377e-09	7.23833e-07
IL20	1q32.1	0.373835	1.91907e-09	8.31752e-07
PTX3	3q25.32	0.370418	2.75864e-09	1.15293e-06
IL17A	6p12.2	0.370359	2.77578e-09	1.15293e-06
COL7A1	3p21.31	0.368972	3.21246e-09	1.30708e-06
C11ORF96	11p11.2	0.367534	3.73496e-09	1.48928e-06
HAS1	19q13.41	0.364754	4.98828e-09	1.94723e-06
TMEM158	3p21.31	0.36458	5.07879e-09	1.94723e-06
SOCS1	16p13.13	0.363482	5.68872e-09	2.13993e-06
FPR2	19q13.41	0.361073	7.28571e-09	2.64578e-06
BCL3	19q13.32	0.361055	7.2989e-09	2.64578e-06
SERPINE1	7q22.1	0.359469	8.58056e-09	3.05483e-06
TRIM40	6p22.1	0.355744	1.2502e-08	4.37284e-06
NR4A3	9q31.1	0.352196	1.78125e-08	6.12291e-06
TNF	6p21.33	0.351906	1.83328e-08	6.19492e-06
PRDM1	6q21	0.351356	1.93583e-08	6.43245e-06
SBSN	19q13.12	0.349434	2.33933e-08	7.64578e-06
DUSP1	5q35.1	0.344687	3.71476e-08	1.19453e-05
NFKBIA	14q13.2	0.343232	4.27369e-08	1.35245e-05
IL7R	5p13.2	0.341742	4.93022e-08	1.51264e-05
DCLK3	3p22.2	0.341739	4.93161e-08	1.51264e-05
SBNO2	19p13.3	0.33853	6.6907e-08	2.0211e-05
C4BPA	1q32.2	0.335678	8.74948e-08	2.60356e-05
SELE	1q24.2	0.335435	8.94994e-08	2.62404e-05
G0S2	1q32.2	0.333394	1.08248e-07	3.12775e-05
PIM3	22q13.33	0.332593	1.16596e-07	3.32083e-05
MYO3B	2q31.1	0.330499	1.41425e-07	3.97125e-05
ANGPT2	8p23.1	0.327925	1.78958e-07	4.95541e-05
DEFB4A	8p23.1	0.327143	1.92142e-07	5.23973e-05
BATF3	1q32.3	0.32701	1.94482e-07	5.23973e-05
FCAR	19q13.42	0.325947	2.14141e-07	5.69243e-05
PDPN	1p36.21	0.325158	2.29929e-07	6.03171e-05
CHI3L1	1q32.1	0.324523	2.43477e-07	6.30415e-05
ZNF214	11p15.4	-0.323768	2.60545e-07	6.6596e-05
CCL11	17q12	0.32202	3.04629e-07	7.68784e-05
TM4SF18	3q25.1	0.319676	3.75062e-07	9.347e-05
SAA2	11p15.1	0.319396	3.84459e-07	9.46292e-05
HBB	11p15.4	0.315025	5.63729e-07	0.000137062
ANGPTL4	19p13.2	0.312572	6.97028e-07	0.00016743
CD300E	17q25.1	0.311272	7.79341e-07	0.000184973
JUNB	19p13.13	0.310502	8.32461e-07	0.000195256
CYTL1	4p16.2	0.309971	8.71031e-07	0.000201927
SAA1	11p15.1	0.30943	9.12127e-07	0.00020682
ADGRG3	16q21	0.30942	9.12884e-07	0.00020682
PLIN3	19p13.3	0.308446	9.91697e-07	0.000222151
BIRC3	11q22.2	0.307931	1.03588e-06	0.00022947
TCIM	8p11.21	0.30747	1.07707e-06	0.000235973
CCL22	16q21	0.307187	1.10315e-06	0.000236599
IL18RAP	2q12.1	0.307182	1.10366e-06	0.000236599
CHST2	3q24	0.306427	1.17617e-06	0.000247725
LILRA5	19q13.42	0.306384	1.18041e-06	0.000247725
PHOSPHO1	17q21.32	0.305055	1.31975e-06	0.000274083
IL26	12q15	0.304795	1.34886e-06	0.00027724
DMBT1	10q26.13	0.304391	1.39518e-06	0.000283297
MEFV	16p13.3	0.304292	1.40675e-06	0.000283297
LBP	20q11.23	0.303814	1.46405e-06	0.000291887
CCDC71L	7q22.3	0.303545	1.49714e-06	0.000295529
PLAU	10q22.2	0.303338	1.52317e-06	0.00029772
CCL3L3	17q12	0.301292	1.80478e-06	0.00034934
CYP24A1	20q13.2	0.300546	1.91929e-06	0.000367932
CEACAM3	19q13.2	0.298415	2.28598e-06	0.000434054
APOBEC3A	22q13.1	0.298146	2.33669e-06	0.000439497
ADM	11p15.4	0.297813	2.40108e-06	0.000447386
ROBO4	11q24.2	0.295372	2.92725e-06	0.000536849
PDE4B	1p31.3	0.295339	2.93507e-06	0.000536849
TNFRSF6B	20q13.33	0.294306	3.18986e-06	0.000578148
DUOXA2	15q21.1	0.294048	3.25675e-06	0.000584954
DHFR2	3q11.2	-0.293839	3.31177e-06	0.000589525
TDO2	4q32.1	0.293335	3.44863e-06	0.000608455
IL22	12q15	0.292114	3.80242e-06	0.00066499
STC1	8p21.2	0.291643	3.94797e-06	0.00068444
UNQ6494	9q22.2	0.290401	4.35732e-06	0.000748895
SLC13A5	17p13.1	0.290083	4.46855e-06	0.000761449
LOC440896	9p11.2	0.289714	4.60084e-06	0.000777346
ADGRE3	19p13.12	0.288113	5.21988e-06	0.000874527
GADD45G	9q22.2	0.287807	5.3469e-06	0.000888342
TGM2	20q11.23	0.286866	5.75574e-06	0.000948366
CCL2	17q12	0.2863	6.01622e-06	0.000983159
LPAR3	1p22.3	0.285213	6.54782e-06	0.00106133
DIS3L	15q22.31	-0.285013	6.65032e-06	0.00106925
PTGES	9q34.11	0.284653	6.83891e-06	0.00109078
CEACAM1	19q13.2	0.283683	7.3722e-06	0.0011665
FFAR2	19q13.12	0.283286	7.60125e-06	0.00119195
FCGR3B	1q23.3	0.283199	7.65256e-06	0.00119195
TREML3P	6p21.1	0.282306	8.19727e-06	0.00126327
PF4V1	4q13.3	0.282153	8.2946e-06	0.00126327
MUCL1	12q13.2	0.282143	8.30055e-06	0.00126327
PGLYRP1	19q13.32	0.281643	8.62521e-06	0.00130273
CFP	Xp11.23	0.279429	1.02135e-05	0.00152582
SERPINB4	18q21.33	0.279375	1.02553e-05	0.00152582
DNAAF1	16q24.1	0.277573	1.17547e-05	0.00173128
NOCT	4q31.1	0.277469	1.18479e-05	0.00173128
CCL20	2q36.3	0.277414	1.18968e-05	0.00173128
SAA4	11p15.1	0.277043	1.22342e-05	0.00175737
HBEGF	5q31.3	0.277023	1.22523e-05	0.00175737
ZNF766	19q13.41	-0.276853	1.24107e-05	0.00176737
IL13	5q31.1	0.275805	1.34273e-05	0.00189858
CD69	12p13.31	0.274957	1.43064e-05	0.00199952
CEBPB	20q13.13	0.274924	1.43417e-05	0.00199952
MAP3K8	10p11.23	0.27372	1.56875e-05	0.00216409
IL1RL1	2q12.1	0.273676	1.57392e-05	0.00216409
FPR1	19q13.41	0.273476	1.59743e-05	0.00216974
BCL2A1	15q25.1	0.273457	1.5998e-05	0.00216974
CHI3L2	1p13.2	0.273221	1.62806e-05	0.00219315
THUMPD1	16p12.3	-0.272741	1.68703e-05	0.00224826
DAB1	1p32.2	0.272644	1.69916e-05	0.00224826
HSD11B1	1q32.2	0.272375	1.73332e-05	0.00224826
GK3P	4q32.3	0.272357	1.7356e-05	0.00224826
ZP1	11q12.2	0.27235	1.73649e-05	0.00224826
CYP26B1	2p13.2	0.272349	1.73663e-05	0.00224826
IL5	5q31.1	0.270756	1.95301e-05	0.00251208
DUOX2	15q21.1	0.270489	1.99165e-05	0.00254536
ZNF780A	19q13.2	-0.270095	2.05007e-05	0.0026013
CCL3	17q12	0.269946	2.07251e-05	0.0026013
C14ORF28	14q21.2	-0.269933	2.07457e-05	0.0026013
PAPPA	9q33.1	0.269358	2.16362e-05	0.00269601
RBM4B	11q13.2	-0.269273	2.17719e-05	0.00269606
IL3RA	Xp22.33 and Yp11.2	0.269161	2.19496e-05	0.0027013
SALL1	16q12.1	0.268869	2.24233e-05	0.00274266
TSPAN11	12p11.21	0.268404	2.31958e-05	0.00281985
ZNF16	8q24.3	-0.266094	2.74234e-05	0.00331357
SLC26A4-AS1	7q22.3	0.265731	2.81492e-05	0.00338078
ZBTB14	18p11.31	-0.265196	2.92551e-05	0.00349257
LCN2	9q34.11	0.264362	3.10595e-05	0.00368415
PIM2	Xp11.23	0.264285	3.12295e-05	0.00368415
ZFP36	19q13.2	0.264101	3.16449e-05	0.0037112
C5AR2	19q13.32	0.263572	3.28646e-05	0.00383171
TBX2	17q23.2	0.263481	3.30774e-05	0.00383409
LINC00839	10q11.21	0.263338	3.34188e-05	0.00385127
BDKRB2	14q32.2	0.263176	3.38066e-05	0.00387358
SDK1	7p22.2	0.262232	3.61561e-05	0.00411911
CCL3L1	17q21.1	0.260778	4.00758e-05	0.00453973
TWIST2	2q37.3	0.260078	4.21041e-05	0.00474254
CCL17	16q21	0.259873	4.27178e-05	0.00478463
INSL6	9p24.1	0.259361	4.42815e-05	0.00493207
ADORA2A	22q11.23	0.258962	4.55392e-05	0.00502607
COL23A1	5q35.3	0.258934	4.56297e-05	0.00502607
CLLU1OS	12q22	0.258499	4.7041e-05	0.00515306
CH25H	10q23.31	0.257713	4.96951e-05	0.00541406
SGK1	6q23.2	0.257613	5.00411e-05	0.00542212
ETV3L	1q23.1	0.257261	5.12862e-05	0.00552697
ADAMTS3	4q13.3	0.257183	5.15633e-05	0.00552697
MCL1	1q21.2	0.256347	5.46477e-05	0.00579604
FGB	4q31.3	0.256345	5.46549e-05	0.00579604
CA4	17q23.1	0.255141	5.94049e-05	0.00626643
AMPH	7p14.1	0.255052	5.97715e-05	0.00626979
MMP25	16p13.3	0.254981	6.00657e-05	0.00626979
NLRP3	1q44	0.254246	6.3181e-05	0.00656062
TNFAIP6	2q23.3	0.254149	6.36073e-05	0.00657066
ZNF607	19q13.12	-0.253396	6.69802e-05	0.00688342
SLC1A2	11p13	0.253087	6.84126e-05	0.00699457
LINC00908	18q23	0.252791	6.98108e-05	0.00710111
GRASP	12q13.13	0.252459	7.14113e-05	0.00722704
CARD14	17q25.3	0.252141	7.29774e-05	0.00734823
CMTM2	16q21	0.252027	7.35493e-05	0.00736861
ITPKC	19q13.2	0.251749	7.4955e-05	0.00747189
IP6K3	6p21.31	0.251435	7.65732e-05	0.00759522
LILRA3	19q13.4	0.250936	7.92133e-05	0.0078182
HOMEZ	14q11.2	-0.250755	8.01894e-05	0.00787555
RND3	2q23.3	0.250345	8.24468e-05	0.00805756
THBD	20p11.21	0.250126	8.36815e-05	0.00813833
FGF2	4q28.1	0.249643	8.64549e-05	0.00836724
DDIT4	10q22.1	0.249417	8.77859e-05	0.00845502
CLCA4	1p22.3	0.249225	8.89239e-05	0.00849152
ADAMTS4	1q23.3	0.24921	8.90168e-05	0.00849152
AJAP1	1p36.32	0.249126	8.95242e-05	0.00849854
ZNF302	19q13.11	-0.249056	8.99429e-05	0.00849854
PI3	20q13.12	0.24834	9.43775e-05	0.00887549
TRIM15	6p22.1	0.248198	9.528e-05	0.0089183
PTGFR	1p31.1	0.248018	9.64421e-05	0.00898489
PDGFB	22q13.1	0.247883	9.73162e-05	0.00902416
SLC2A3	12p13.31	0.247406	0.000100471	0.00927361
IL17F	6p12.2	0.247176	0.000102029	0.00937395
GPR84	12q13.13	0.247049	0.000102896	0.00941028
NFKBIE	6p21.1	0.246778	0.000104779	0.00953876
CACNG7	19q13.42	0.246424	0.00010728	0.00972203
GALNT2	1q42.13	0.246257	0.000108478	0.00978611
CASP5	11q22.3	0.246156	0.000109208	0.00980756
ESM1	5q11.2	0.245896	0.000111115	0.00993407
S100B	21q22.3	0.245463	0.000114356	0.0101782
PTGIR	19q13.32	0.244916	0.000118573	0.0105066
ICOS	2q33.2	0.24484	0.000119169	0.0105127
2020-03-04	2q35	0.244704	0.000120246	0.010561
MEDAG	13q12.3	0.244502	0.000121864	0.0106562
RTEL1	20q13.33	0.244434	0.000122414	0.0106575
SLC26A3	7q22.3-q31.1	0.244315	0.000123376	0.0106945
ZNF181	19q13.11	-0.244044	0.000125608	0.0108409
MSC	8q13.3	0.243625	0.000129121	0.0109957
COL6A5	3q22.1	0.243609	0.000129252	0.0109957
CDC42SE1	1q21.3	0.243604	0.000129294	0.0109957
PFKFB3	10p15.1	0.243568	0.000129608	0.0109957
MARS	12q13.3	0.243241	0.000132424	0.0111665
MEOX1	17q21.31	0.243204	0.000132741	0.0111665
FGFBP3	10q23.32	-0.243102	0.000133638	0.0111947
SLC2A14	12p13.31	0.242693	0.000137269	0.0114508
EGFL6	Xp22.2	0.241685	0.000146632	0.0121598
TTC31	2p13.1	-0.241648	0.000146989	0.0121598
GNG11	7q21.3	0.241559	0.00014784	0.0121701
RARRES2	7q36.1	0.241508	0.000148334	0.0121701
EGR1	5q31.2	0.240881	0.00015452	0.0125797
IL17C	16q24.2	0.240874	0.000154588	0.0125797
TNFRSF4	1p36.33	0.240763	0.000155708	0.0126193
PGK1	Xq21.1	0.240454	0.000158867	0.0128232
HS3ST3B1	17p12	0.240336	0.000160089	0.0128697
FAM167A	8p23.1	0.239883	0.000164864	0.0132004
SLC66A1L	3q25.32	0.239556	0.000168392	0.0133534
GPC5	13q31.3	0.239545	0.000168513	0.0133534
SIK1	21q22.3	0.239498	0.000169028	0.0133534
PDGFRA	4q12	0.239436	0.000169705	0.0133534
EPM2A	6q24.3	-0.239398	0.000170124	0.0133534
CLLU1	12q22	0.239154	0.000172825	0.0135122
PGA3	11q12.2	0.238953	0.000175086	0.0136355
RHOH	4p14	0.238266	0.000183008	0.014197
GJA1	6q22.31	0.238089	0.000185103	0.0142939
INSC	11p15.2	0.23804	0.00018569	0.0142939
SERPINB2	18q21.33-q22.1	0.237848	0.000187997	0.014371
CEBPD	8q11.21	0.237836	0.000188135	0.014371
GPR4	19q13.32	0.237506	0.000192171	0.0146233
CCN1	1p22.3	0.236739	0.000201842	0.0153009
KIF2A	5q12.1	0.236502	0.000204924	0.0154756
SERPINB3	18q21.33	0.236147	0.000209616	0.0157702
EDNRB	13q22.3	0.236024	0.00021127	0.0158349
NOS2	17q11.2	0.235794	0.000214388	0.0160084
VWA1	1p36.33	0.235717	0.000215436	0.0160267
CFB	6p21.33	0.23563	0.000216636	0.016056
IER3	6p21.33	0.23541	0.000219691	0.0162221
VASN	16p13.3	0.235334	0.000220752	0.0162284
KIF21B	1q32.1	0.235244	0.00022202	0.0162284
SLC25A25	9q34.11	0.23523	0.000222217	0.0162284
C2	6p21.33	0.235104	0.000224005	0.0162992
CTLA4	2q33.2	0.234989	0.000225649	0.0163591
C11ORF86	11q13.2	0.234902	0.000226889	0.0163895
YY1	14q32.2	-0.234682	0.000230084	0.0165603
ICAM1	19p13.2	0.234599	0.000231298	0.0165877
REG1B	2p12	0.234536	0.00023222	0.0165942
FSD1	19p13.3	0.234198	0.000237243	0.016888
SPATC1L	21q22.3	0.234146	0.000238026	0.016888
SOX14	3q22.3	0.233648	0.000245628	0.0173206
RGS4	1q23.3	0.233633	0.000245861	0.0173206
TUBBP5	9q34.3	-0.233443	0.000248831	0.0174681
MME	3q25.2	0.233246	0.000251939	0.0176242
SRGN	10q22.1	0.23309	0.000254416	0.0177353
ELL2	5q15	0.232875	0.00025789	0.0179148
ATF3	1q32.3	0.232681	0.000261052	0.0180715
BCL7A	12q24.31	-0.232511	0.000263851	0.0182021
SEMA6B	19p13.3	0.232412	0.000265505	0.018253
AGT	1q42.2	0.231935	0.000273554	0.0187417
CD274	9p24.1	0.23169	0.000277783	0.0189663
GK	Xp21.2	0.231477	0.000281516	0.0191522
CFI	4q25	0.231425	0.000282427	0.0191522
OR1J2	9q33.2	0.231228	0.000285933	0.0193242
PRR16	5q23.1	0.231169	0.000286982	0.0193296
PSORS1C1	6p21.33	-0.231087	0.000288457	0.0193635
DUOXA1	15q21.1	0.230712	0.000295287	0.0197555
RASL11A	13q12.2	0.230312	0.000302731	0.0201858
TNC	9q33.1	0.230233	0.000304226	0.0202178
ZBTB9	6p21.32	-0.229676	0.000314921	0.020859
IL1RN	2q14.1	0.228884	0.000330754	0.0218093
ZMYND11	10p15.3	-0.22885	0.000331456	0.0218093
TREM1	6p21.1	0.228638	0.000335828	0.0220243
TNFAIP1	17q11.2	0.228372	0.000341384	0.0222685
CREM	10p11.21	0.228353	0.000341785	0.0222685
TMEM132D	12q24.33	0.228209	0.000344835	0.0223941
PTPRN	2q35	0.227598	0.00035805	0.0231768
MIDN	19p13.3	0.227457	0.000361154	0.023302
GATC	12q24.31	0.226944	0.000372706	0.0239698
HDC	15q21.2	0.226793	0.000376184	0.0240414
GLIPR1	12q21.2	0.226764	0.000376849	0.0240414
CSF3R	1p34.3	0.226739	0.000377436	0.0240414
ALDH5A1	6p22.3	-0.226619	0.000380206	0.0241406
GMPPB	3p21.31	0.22633	0.000386981	0.0244928
CCL4	17q12	0.226209	0.000389866	0.0245973
CACNA2D3	3p21.1-p14.3	0.226073	0.000393114	0.024724
SPRED3	19q13.2	0.225782	0.000400169	0.0250783
ZFP62	5q35.3	-0.225737	0.000401263	0.0250783
GLT1D1	12q24.33	0.225563	0.00040554	0.0252664
IL2RA	10p15.1	0.225243	0.000413523	0.0256835
GPR183	13q32.3	0.224601	0.000429958	0.0266213
IFNGR1	6q23.3	0.224521	0.000432061	0.0266687
MMP12	11q22.2	0.224434	0.000434341	0.0267267
VAT1L	16q23.1	0.224089	0.000443527	0.027208
NCCRP1	19q13.2	0.223993	0.000446098	0.0272818
JMJD6	17q25.1	0.223778	0.000451934	0.0274303
F2RL3	19p13.11	0.223769	0.0004522	0.0274303
MCHR1	22q13.2	0.223696	0.000454189	0.0274303
CEACAM7	19q13.2	0.223668	0.000454951	0.0274303
ZBTB44	11q24.3	-0.223645	0.000455603	0.0274303
PTPN1	20q13.13	0.223602	0.000456782	0.0274303
TNFRSF1B	1p36.22	0.22351	0.000459312	0.027466
DIRC1	2q32.2	0.223481	0.000460132	0.027466
TWIST1	7p21.1	0.223325	0.00046447	0.0276422
B4GAT1	11q13.2	-0.222999	0.00047369	0.0280269
RDH8	19p13.2	0.222997	0.000473745	0.0280269
LIF	22q12.2	0.222918	0.000476015	0.0280778
BDKRB1	14q32.2	0.222601	0.000485174	0.0285337
CCR3	3p21.31	0.222511	0.000487823	0.0285431
KCNJ15	21q22.13-q22.2	0.222498	0.000488198	0.0285431
SLC10A6	4q21.3	0.222429	0.000490228	0.0285621
RPLP0P2	11q12.2	0.22239	0.000491388	0.0285621
DUSP5	10q25.2	0.222211	0.000496678	0.0287322
PDLIM4	5q31.1	0.222194	0.000497196	0.0287322
YPEL1	22q11.21-q11.22	-0.222102	0.000499945	0.0287896
TEX11	Xq13.1	0.222064	0.000501078	0.0287896
PRR29	17q23.3	0.221961	0.000504205	0.028886
HGC6.3	6q27	0.221666	0.000513188	0.0293164
MMP13	11q22.2	0.221352	0.000522941	0.0297882
PPP2R5C	14q32.31	-0.221299	0.000524588	0.0297969
RGS2	1q31.2	0.220643	0.000545553	0.0308997
FGA	4q31.3	0.220506	0.000550021	0.0310376
WDR89	14q23.2	-0.220473	0.000551101	0.0310376
ZNF616	19q13.41	-0.2203	0.000556814	0.0311879
SELL	1q24.2	0.220297	0.000556899	0.0311879
RABGAP1	9q33.2-q33.3	-0.220063	0.000564726	0.0315376
NPFFR2	4q13.3	0.219938	0.000568927	0.0316835
RCAN1	21q22.12	0.219858	0.000571633	0.0317455
CCN4	8q24.22	0.219603	0.000580365	0.032141
ZNF17	19q13.43	-0.219462	0.000585226	0.0323204
ZFP14	19q13.12	-0.219333	0.000589724	0.0324788
MEAF6	1p34.3	-0.219178	0.000595163	0.0326881
GRIN2B	12p13.1	0.219091	0.000598246	0.0327671
CTR9	11p15.4	-0.218954	0.00060311	0.0329355
BDNF	11p14.1	0.218887	0.000605516	0.0329355
CCR7	17q21.2	0.218866	0.000606276	0.0329355
PDE1C	7p14.3	0.218809	0.000608326	0.0329571
GPR176	15q14-q15.1	0.218709	0.000611934	0.0330626
FAM86DP	3p12.3	-0.218663	0.00061359	0.0330626
P2RY2	11q13.4	0.218246	0.000628886	0.0337831
SNORA40	11q21	0.218207	0.000630351	0.0337831
ZNF624	17p11.2	-0.218061	0.000635803	0.0339786
PABPN1	14q11.2	-0.218018	0.000637408	0.0339786
IKBKE	1q32.1	0.217967	0.000639319	0.0339896
LPAR1	9q31.3	0.217909	0.000641507	0.0340152
BBS1	11q13.2	-0.217676	0.000650379	0.0343434
ZNF638	2p13.3-p13.2	-0.217656	0.000651141	0.0343434
USP2	11q23.3	0.217504	0.000656972	0.0345595
FGF7	15q21.2	0.217394	0.000661237	0.0346923
UBIAD1	1p36.22	-0.217291	0.000665263	0.0348119
UBTF	17q21.31	-0.217201	0.000668796	0.0348785
ZNF18	17p12	-0.217139	0.000671211	0.0348785
C10ORF55	10q22.2	0.217121	0.000671945	0.0348785
CNTN5	11q22.1	0.217081	0.000673533	0.0348785
EHD4	15q15.1	0.216904	0.000680546	0.0351504
CYB561D2	3p21.31	0.216693	0.000689009	0.0354955
HIST1H3C	6p22.2	0.216415	0.000700319	0.0359852
PHF3	6q12	-0.216131	0.000712054	0.0364546
SIX5	19q13.32	-0.216106	0.000713112	0.0364546
GPR157	1p36.22	0.215459	0.000740526	0.0375875
BRINP3	1q31.1	0.215455	0.000740697	0.0375875
SAMD14	17q21.33	0.21545	0.000740928	0.0375875
OR2T5	1q44	0.215284	0.000748129	0.0378564
ANKRD1	10q23.31	0.215201	0.000751736	0.0379427
RBM12B	8q22.1	-0.215107	0.000755851	0.038054
CLDN4	7q11.23	0.214991	0.000760967	0.0382151
FBXW4	10q24.32	-0.214882	0.000765796	0.038361
PKIG	20q13.12	0.214752	0.0007716	0.0385549
TNFRSF1A	12p13.31	0.21468	0.000774851	0.0386205
CST7	20p11.21	0.21453	0.000781619	0.0388607
ANKMY2	7p21.1	-0.214342	0.000790208	0.03919
MTMR6	13q12.13	0.214257	0.000794116	0.0392861
MAP2K6	17q24.3	0.213917	0.000809884	0.0398921
TRPC4	13q13.3	0.213865	0.000812348	0.0398921
CHRAC1	8q24.3	-0.213864	0.000812368	0.0398921
PPP4R3A	14q32.12	-0.213787	0.000815996	0.0399038
GCG	2q24.2	0.213719	0.000819213	0.0399038
MARF1	16p13.11	-0.213705	0.000819901	0.0399038
FAM76B	11q21	-0.213667	0.000821668	0.0399038
XDH	2p23.1	0.213647	0.000822614	0.0399038
ZCCHC2	18q21.33	-0.213337	0.00083749	0.0405268
LRRC4B	19q13.33	0.213251	0.000841653	0.0406296
FCN1	9q34.3	0.213157	0.000846227	0.0407517
RNF141	11p15.4|11p15	-0.212825	0.000862569	0.0412315
CAMK1G	1q32.2	0.212814	0.000863125	0.0412315
RAB5IF	20q11.23	0.212813	0.000863179	0.0412315
SVIP	11p14.3	-0.212787	0.000864461	0.0412315
ELOVL7	5q12.1	-0.21273	0.000867312	0.0412687
REG3A	2p12	0.212538	0.000876952	0.0416281
WNT2B	1p13.2	0.212406	0.000883618	0.0417528
NSG1	4p16.3	0.212403	0.000883769	0.0417528
PAQR4	16p13.3	-0.212233	0.000892452	0.0420634
RGCC	13q14.11	0.212181	0.000895103	0.0420888
PCNX4	14q23.1	-0.211619	0.000924406	0.0433319
KMT5B	11q13.2	-0.211592	0.000925886	0.0433319
CASP10	2q33.1	0.211528	0.000929259	0.0433879
NR4A1	12q13.13	0.211288	0.000942109	0.0438156
DBR1	3q22.3	-0.211275	0.000942813	0.0438156
P2RY6	11q13.4	0.211199	0.000946909	0.0438295
A1BG	19q13.43	0.211178	0.000948033	0.0438295
CFLAR	2q33.1	0.211139	0.000950168	0.0438295
JAK3	19p13.11	0.2111	0.000952308	0.0438295
CYGB	17q25.1	0.211067	0.000954106	0.0438295
GPR25	1q32.1	0.210942	0.000960896	0.0440399
CEACAM4	19q13.2	0.210859	0.000965488	0.0440935
KAT5	11q13.1	-0.210826	0.000967272	0.0440935
SIRT1	10q21.3	-0.210765	0.000970642	0.0440935
PELO	5q11.2	0.210726	0.000972824	0.0440935
OLIG1	21q22.11	0.210721	0.000973123	0.0440935
ZNF146	19q13.12	-0.210464	0.000987441	0.0446408
CAV1	7q31.2	0.210335	0.000994777	0.0448707
MYBPH	1q32.1	0.210249	0.000999634	0.0449223
PARP16	15q22.31	-0.210235	0.00100043	0.0449223
EGR3	8p21.3	0.210054	0.00101077	0.0452846
CYBC1	17q25.3	0.209987	0.00101462	0.0453108
C5ORF58	5q35.1	0.209965	0.0010159	0.0453108
FOSB	19q13.32	0.209826	0.00102396	0.0455098
ALKBH8	11q22.3	-0.209802	0.00102534	0.0455098
KCNJ11	11p15.1	-0.209768	0.00102736	0.0455098
ABHD15	17q11.2	-0.209731	0.00102949	0.0455098
MGC27382	1p31.1	0.209184	0.00106193	0.0467744
RPL13P5	12p13.31	0.20917	0.00106279	0.0467744
LRRC37A4P	17q21.31	-0.209069	0.00106887	0.0469384
MCAM	11q23.3	0.209023	0.00107166	0.0469457
UPP1	7p12.3	0.208989	0.00107374	0.0469457
CNNM3	2q11.2	-0.208817	0.00108423	0.047291
CLEC4G	19p13.2	0.20878	0.00108647	0.047291
FOS	14q24.3	0.208743	0.00108876	0.047291
ENG	9q34.11	0.208616	0.00109663	0.0475274
PTGS1	9q33.2	0.208563	0.00109991	0.0475274
HNF1B	17q12	-0.208523	0.00110238	0.0475274
KHDRBS1	1p35.2	-0.208435	0.00110785	0.0475274
LOC407835	7q32.1	0.208428	0.0011083	0.0475274
C8A	1p32.2	0.208425	0.0011085	0.0475274
HIRIP3	16p11.2	-0.208336	0.00111409	0.0476643
CD93	20p11.21	0.208149	0.00112585	0.0480645
SERPINA3	14q32.13	0.207862	0.00114426	0.0487459
HK1	10q22.1	0.207805	0.00114789	0.0487964
MGC12916	17p12	0.207752	0.00115137	0.0488401
ASCL1	12q23.2	0.207623	0.00115974	0.0490437
SYF2	1p36.11	-0.207602	0.00116109	0.0490437
IGFBP1	7p12.3	0.207329	0.00117901	0.0496955
TKTL1	Xq28	0.207087	0.00119514	0.0502691
BABAM2-AS1	2p23.2	0.206931	0.00120563	0.0506035
ATG14	14q22.3	-0.206867	0.00120999	0.0506797
ZC3H14	14q31.3	-0.206748	0.00121811	0.0509129
IER2	19p13.13	0.206605	0.00122788	0.0511578
PAMR1	11p13	0.206587	0.0012291	0.0511578
AGBL2	11p11.2	-0.206511	0.00123438	0.0512706
BHLHE40	3p26.1	0.206417	0.00124083	0.0513452
SV2A	1q21.2	0.20641	0.00124133	0.0513452
TRPC6	11q22.1	0.206333	0.00124672	0.0514613
RNASE13	14q11.2	-0.205978	0.00127164	0.0522335
PROB1	5q31.2	0.205974	0.00127194	0.0522335
SLC35G2	3q22.3	0.205955	0.00127329	0.0522335
NT5DC3	12q23.3	-0.205646	0.00129542	0.0529364
LYPD1	2q21.2	0.205642	0.00129573	0.0529364
FGFR2	10q26.13	-0.205509	0.00130536	0.0532208
SRPX2	Xq22.1	0.205443	0.00131017	0.0533079
MSL2	3q22.3	-0.205387	0.00131428	0.0533663
A4GALT	22q13.2	0.20523	0.00132576	0.0537227
ZFP90	16q22.1	-0.205084	0.0013366	0.0539982
MCEMP1	19p13.2	0.205065	0.00133797	0.0539982
ECSCR	5q31.2	0.204673	0.00136742	0.0550752
RASGRP4	19q13.2	0.204299	0.00139608	0.0561162
LYPD3	19q13.31	0.20384	0.00143194	0.0574419
OAZ1	19p13.3	0.203793	0.00143573	0.0574784
CACNA1G	17q21.33	0.20374	0.00143987	0.0575284
PLAUR	19q13.31	0.203666	0.00144584	0.0576515
ADAMTS1	21q21.3	0.203552	0.00145492	0.0578555
ZC2HC1C	14q24.3	-0.203529	0.00145676	0.0578555
AQP9	15q21.3	0.203347	0.00147146	0.0581037
DLG4	17p13.1	0.203345	0.00147167	0.0581037
ACVR2B-AS1	3p22.2	-0.203308	0.00147462	0.0581037
TEX101	19q13.31	0.203308	0.00147467	0.0581037
NNMT	11q23.2	0.203174	0.00148557	0.0584178
PLVAP	19p13.11	0.203126	0.00148952	0.058458
TNFAIP2	14q32.32	0.202741	0.0015214	0.0595918
IGDCC4	15q22.31	0.202514	0.00154053	0.0601774
DENND2A	7q34	0.202492	0.00154239	0.0601774
FAM86C1	11q13.4	-0.20245	0.00154594	0.0601983
NLRX1	11q23.3	-0.202279	0.00156052	0.0605135
CCDC174	3p25.1	-0.20226	0.00156216	0.0605135
BET1P1	7q36.1	0.202248	0.00156315	0.0605135
PARN	16p13.12	-0.202149	0.00157169	0.0607262
DEFB103A	8p23.1	0.201814	0.00160072	0.0617284
ZNF436-AS1	1p36.12	-0.201653	0.0016149	0.0620883
SELENOM	22q12.2	0.201627	0.00161719	0.0620883
RAB5C	17q21.2	0.201602	0.0016194	0.0620883
TAGLN2	1q23.2	0.201563	0.00162285	0.0621012
GCK	7p13	0.201445	0.00163342	0.062278
SLC36A2	5q33.1	0.201441	0.00163372	0.062278
TNFRSF18	1p36.33	0.20134	0.00164279	0.0625046
GPR15	3q11.2	0.201179	0.00165731	0.0628857
CPN1	10q24.2	0.201159	0.00165912	0.0628857
C15ORF56	15q15.1	-0.200957	0.00167746	0.0634602
SUPT16H	14q11.2	-0.200832	0.00168892	0.0637728
ANO2	12p13.31	0.200759	0.00169571	0.0637921
VNN2	6q23.2	0.200757	0.00169583	0.0637921
GUCA2B	1p34.2	0.200685	0.00170249	0.0639219
CASS4	20q13.31	0.200375	0.00173148	0.0648882
ZNF30	19q13.11	-0.200238	0.0017444	0.0652498
S100A7A	1q21.3	0.200157	0.00175209	0.0654147
CD80	3q13.33	0.200019	0.00176534	0.0657585
ZNF184	6p22.1	-0.199992	0.0017679	0.0657585
ATP6V0D1	16q22.1	0.199899	0.00177686	0.0659687
POMP	13q12.3	0.199774	0.00178889	0.0662921
PLPP7	9q34.13	0.199737	0.00179247	0.0663014
TSC22D1	13q14.11	0.199668	0.00179919	0.0663213
MMP8	11q22.2	0.199664	0.00179966	0.0663213
IL36A	2q14.1	0.199568	0.00180898	0.0665035
ELF3	1q32.1	0.199545	0.00181128	0.0665035
WDR86	7q36.1	0.199423	0.00182321	0.0668188
ZBTB32	19q13.12	0.199294	0.00183605	0.0671659
MIR22HG	17p13.3	0.199223	0.00184309	0.0672999
DHRS9	2q31.1	0.199079	0.00185752	0.067628
OR1J4	9q33.2	0.199065	0.00185886	0.067628
MED29	19q13.2	-0.198994	0.00186601	0.0677643
C1QTNF2	5q33.3	0.198909	0.00187469	0.0679557
GLIS1	1p32.3	0.198856	0.00188	0.0680246
SYNE2	14q23.2	-0.198753	0.00189052	0.0682814
ZSWIM5	1p34.1	-0.19869	0.00189688	0.0683872
HS3ST3A1	17p12	0.198603	0.00190582	0.0685854
METTL15	11p14.1	-0.198546	0.00191175	0.0686749
SCNN1G	16p12.2	0.198338	0.00193323	0.0691198
CLDN14	21q22.13	0.198331	0.00193398	0.0691198
GPR37	7q31.33	0.198314	0.0019358	0.0691198
PXYLP1	3q23	-0.198292	0.001938	0.0691198
GRAP	17p11.2	0.197993	0.00196947	0.070017
ARRDC3	5q14.3	0.197986	0.00197018	0.070017
GRAPL	17p11.2	0.197858	0.00198381	0.070376
PHF2	9q22.31	-0.197823	0.00198752	0.0703822
PLRG1	4q31.3	0.197745	0.0019959	0.0705536
RPN2	20q11.23	0.197654	0.00200572	0.0707753
SLC16A6	17q24.2	0.197482	0.00202426	0.0710861
SAMSN1	21q11.2	0.197476	0.0020249	0.0710861
RMDN1	8q21.3	-0.197473	0.00202523	0.0710861
MIR503HG	Xq26.3	0.197348	0.00203887	0.0713294
CYP7B1	8q12.3	0.197261	0.00204838	0.0713294
SIAH1	16q12.1	-0.19726	0.00204848	0.0713294
TAGAP	6q25.3	0.197244	0.00205024	0.0713294
SIRT5	6p23	-0.19724	0.00205066	0.0713294
OLAH	10p13	0.197213	0.00205362	0.0713294
SCNN1B	16p12.2	0.197171	0.00205835	0.0713693
JCHAIN	4q13.3	0.197063	0.00207028	0.0716584
ZNF250	8q24.3	-0.196962	0.00208143	0.0719194
PDIK1L	1p36.11	-0.196623	0.00211951	0.0728538
CPA4	7q32.2	0.196622	0.00211965	0.0728538
AIPL1	17p13.2	-0.196604	0.00212163	0.0728538
ADGRG7	3q12.2	0.196592	0.00212309	0.0728538
TMEM190	19q13.42	0.196511	0.00213225	0.0730424
MAGEB6	Xp21.3	0.196403	0.00214461	0.0733397
CLEC4D	12p13.31	0.196295	0.00215701	0.0735237
SLC51B	15q22.31	0.19628	0.00215867	0.0735237
SPON2	4p16.3	0.196259	0.00216105	0.0735237
REM2	14q11.2	0.196168	0.00217157	0.0737555
RELL2	5q31.3	0.195903	0.00220249	0.0746787
LCP2	5q35.1	0.19587	0.00220637	0.074683
LINC01366	5q35.1	0.195793	0.00221538	0.074861
SOX18	20q13.33	0.195729	0.00222298	0.0749908
STOM	9q33.2	0.195569	0.00224198	0.0755038
C9ORF50	9q34.11	0.195444	0.00225687	0.0758188
ZNF33B	10q11.21	-0.195427	0.00225894	0.0758188
EID3	12q23.3	0.194984	0.00231263	0.0774652
PHLPP1	18q21.33	-0.194959	0.00231576	0.0774652
AAMDC	11q14.1	-0.194878	0.00232565	0.0776658
SEZ6L2	16p11.2	-0.194814	0.00233364	0.0776989
LINC00305	18q22.1	0.194807	0.00233444	0.0776989
SCGB1B2P	19q13.11	-0.194765	0.00233961	0.0777415
ZBTB8A	1p35.1	-0.194696	0.00234818	0.0777669
SERPINB7	18q21.33	0.194696	0.00234818	0.0777669
CARD16	11q22.3	0.194624	0.00235719	0.0779359
CLEC1A	12p13.2	0.19454	0.00236767	0.0780263
UHRF1BP1L	12q23.1	0.194529	0.00236905	0.0780263
EMID1	22q12.2	0.194506	0.00237191	0.0780263
ITPRIP	10q25.1	0.194477	0.00237558	0.0780263
SPINK1	5q32	0.194278	0.00240064	0.0786263
MYCT1	6q25.2	0.194236	0.00240607	0.0786263
CASP1	11q22.3	0.194227	0.00240715	0.0786263
ASTE1	3q22.1	-0.194208	0.00240962	0.0786263
ATG4A	Xq22.3	0.193773	0.00246559	0.0803209
MAFF	22q13.1	0.193699	0.00247518	0.0804152
SMARCC2	12q13.2	-0.193681	0.00247755	0.0804152
CCL13	17q12	0.193645	0.00248218	0.0804152
CUX2	12q24.11-q24.12	-0.193627	0.00248461	0.0804152
HAL	12q23.1	0.193535	0.00249662	0.0806727
ZNF776	19q13.43	-0.193464	0.00250599	0.0808444
NPEPPS	17q21.32	0.193417	0.00251219	0.0809136
CLBA1	14q32.33	-0.193335	0.00252306	0.0811327
MS4A12	11q12.2	0.193141	0.0025489	0.0818316
HRH4	18q11.2	0.193089	0.00255586	0.0818783
ASGR1	17p13.1	0.193069	0.00255857	0.0818783
SORCS2	4p16.1	0.192987	0.00256957	0.0819528
RGL4	22q11.23	0.192978	0.00257081	0.0819528
STARD4	5q22.1	0.19296	0.00257323	0.0819528
ELL	19p13.11	0.192831	0.00259072	0.0823119
FANCL	2p16.1	-0.1928	0.00259493	0.0823119
ACOT1	14q24.3	-0.192786	0.00259689	0.0823119
ACKR3	2q37.3	0.192747	0.00260214	0.0823474
LYPD8	1q44	0.192661	0.00261387	0.0825875
IRF1	5q31.1	0.192619	0.00261964	0.0825999
FAIM	3q22.3	-0.192598	0.00262255	0.0825999
KCNE5	Xq23	0.192519	0.0026334	0.0827738
STAT3	17q21.2	0.192498	0.00263637	0.0827738
GRAMD2A	15q23	0.192325	0.00266032	0.0833779
POLI	18q21.2	-0.192299	0.00266398	0.0833779
EPAS1	2p21	0.192202	0.00267747	0.0836687
MLH3	14q24.3	-0.192091	0.00269304	0.0840237
ZNF362	1p35.1	-0.191605	0.00276226	0.0860487
DIAPH3	13q21.2	0.191509	0.00277613	0.0862336
REG1A	2p12	0.191504	0.00277685	0.0862336
IDNK	9q21.32	-0.191433	0.00278718	0.08642
SFTPA2	10q22.3	0.191357	0.00279827	0.0866292
GEM	8q22.1	0.191249	0.00281399	0.0869805
ALPL	1p36.12	0.191158	0.00282741	0.0872603
CHCHD2	7p11.2	0.191038	0.00284509	0.0876702
APBA2	15q13.1	0.190941	0.00285947	0.0879636
PRKAR2B	7q22.3	0.190914	0.00286344	0.0879636
ARHGAP5	14q12	-0.190881	0.00286836	0.0879792
EXPH5	11q22.3	-0.190833	0.0028755	0.0880627
SLC30A1	1q32.3	0.190764	0.00288589	0.0882454
FOXF1	16q24.1	0.190712	0.0028937	0.0883488
SURF4	9q34.2	0.190589	0.00291227	0.0886882
LOC401463	8q12.3	0.190561	0.0029165	0.0886882
PATZ1	22q12.2	-0.19055	0.00291816	0.0886882
ZNF436	1p36.12	-0.190166	0.00297684	0.0902894
FOSL2	2p23.2	0.190146	0.00297991	0.0902894
MRFAP1L1	4p16.1	-0.18995	0.0030103	0.0910717
RCC2	1p36.13	-0.189914	0.00301584	0.0911012
ENKUR	10p12.1	0.189846	0.00302654	0.0912863
SCARA5	8p21.1	0.189781	0.00303676	0.0914559
IL15RA	10p15.1	0.189749	0.0030417	0.0914666
PKP4	2q24.1	-0.189687	0.00305156	0.0916251
FFAR3	19q13.12	0.189399	0.00309725	0.0928568
MMP2	16q12.2	0.189242	0.00312233	0.0934557
BMPER	7p14.3	0.189216	0.0031266	0.0934557
LAMB2P1	3p21.31	-0.189141	0.00313872	0.0936775
STAC3	12q13.3	-0.188969	0.00316657	0.0942464
EBI3	19p13.3	0.188939	0.00317154	0.0942464
ACSL4	Xq23	0.188936	0.00317196	0.0942464
CBLN2	18q22.3	0.188809	0.00319289	0.0945863
PLEKHB2	2q21.1	0.188797	0.00319485	0.0945863
CCL1	17q12	0.188769	0.00319932	0.0945863
ZNF180	19q13.31	-0.188751	0.00320237	0.0945863
CTAGE9	6q23.2	-0.188683	0.00321362	0.094778
TLR5	1q41	-0.188639	0.0032209	0.0948525
HBA2	16p13.3	0.188543	0.00323685	0.0951816
NEK8	17q11.2	-0.188284	0.00328014	0.0960734
CCR4	3p22.3	0.188283	0.00328021	0.0960734
CNTRL	9q33.2	-0.188275	0.00328164	0.0960734
CLEC4E	12p13.31	0.188228	0.00328963	0.0961663
DRD5	4p16.1	0.18808	0.0033147	0.0967573
TXNRD1	12q23.3	0.18803	0.00332316	0.0968622
USP47	11p15.3	-0.187713	0.00337757	0.0983045
RBBP6	16p12.1	-0.187417	0.003429	0.099656
STXBP3	1p13.3	-0.187371	0.0034371	0.0997459
LOC728554	5q35.3	-0.187327	0.00344484	0.0998252
PREB	2p23.3	0.187239	0.00346044	0.100077
LHX5	12q24.13	0.187221	0.00346357	0.100077
FNTB	14q23.3	-0.187121	0.0034813	0.100083
AREG	4q13.3	0.187107	0.0034837	0.100083
ACE2	Xp22.2	0.187068	0.00349063	0.100083
MADCAM1	19p13.3	0.187063	0.00349164	0.100083
SCARF1	17p13.3	0.187062	0.00349176	0.100083
RGS1	1q31.2	0.18705	0.00349388	0.100083
VSIG10L	19q13.41	-0.187015	0.00350021	0.10012
ARHGEF40	14q11.2	-0.186985	0.00350552	0.100128
PPP2R5B	11q13.1	0.186913	0.0035184	0.100353
CDH13	16q23.3	0.186815	0.00353599	0.10071
PHIP	6q14.1	-0.186732	0.00355097	0.100816
COLEC10	8q24.12	0.186701	0.00355662	0.100816
TCEAL7	Xq22.2	0.186667	0.00356285	0.100816
RND1	12q13.12	0.186665	0.00356323	0.100816
CDK8	13q12.13	0.186653	0.00356539	0.100816
DNASE1L3	3p14.3	0.186582	0.00357821	0.100816
PDLIM2	8p21.3	0.186574	0.00357962	0.100816
ENDOV	17q25.3	-0.186571	0.00358017	0.100816
NFIL3	9q22.31	0.186499	0.00359339	0.101046
EFNB2	13q33.3	0.186437	0.0036047	0.101221
ALOX5AP	13q12.3	0.186302	0.00362962	0.101777
IDO2	8p11.21	0.186259	0.00363751	0.101855
TOX2	20q13.12	0.186223	0.00364425	0.101901
ACVR2B	3p22.2	-0.186176	0.00365296	0.102002
LRFN5	14q21.1	0.186145	0.00365858	0.102016
KCTD10	12q24.11	0.185904	0.00370363	0.103128
SNAI1	20q13.13	0.185722	0.00373798	0.103939
CRLF2	Xp22.33 and Yp11.2	0.185646	0.00375244	0.104196
AFAP1L1	5q32	0.185415	0.00379654	0.105274
INKA1	3p21.31	0.185368	0.00380566	0.10538
CCDC184	12q13.11	0.185268	0.00382495	0.105767
PPAN-P2RY11	19p13.2	-0.185216	0.00383507	0.1059
FBXO11	2p16.3	-0.185055	0.00386626	0.106613
TBX4	17q23.2	0.18502	0.00387312	0.106655
EIF1AD	11q13.1	-0.184886	0.00389945	0.106958
ERCC6	10q11.23	-0.184882	0.00390021	0.106958
POLR3GL	1q21.1	-0.184882	0.00390021	0.106958
GFPT2	5q35.3	0.184827	0.00391114	0.107111
SENP8	15q23	-0.184691	0.00393805	0.107699
ATXN3	14q32.12	-0.184451	0.0039859	0.108628
ZSCAN16	6p22.1	-0.184435	0.00398913	0.108628
COL15A1	9q22.33	0.184423	0.00399151	0.108628
UBTD1	10q24.1-q24.2	0.184412	0.0039938	0.108628
C5ORF51	5p13.1	-0.184281	0.00402028	0.109199
CLMP	11q24.1	0.184158	0.00404511	0.109724
ROS1	6q22.1	0.184087	0.0040596	0.109968
RMND5A	2p11.2	-0.183957	0.00408621	0.110519
STIMATE	3p21.1	0.183921	0.00409369	0.110519
SAMD8	10q22.2	0.183907	0.00409657	0.110519
IL10	1q32.1	0.183871	0.00410391	0.110532
MARCKSL1	1p35.1	-0.18385	0.00410817	0.110532
KIAA1211L	2q11.2	-0.183704	0.0041384	0.11105
S100A7	1q21.3	0.183673	0.00414497	0.11105
PDS5A	4p14	-0.18365	0.00414967	0.11105
CSF2RB	22q12.3	0.18365	0.00414967	0.11105
SEMA6D	15q21.1	0.183509	0.0041792	0.11169
AOX1	2q33.1	0.18345	0.00419146	0.111868
ZNF497	19q13.43	-0.183409	0.00420019	0.111949
TOP2B	3p24.2	-0.183374	0.00420759	0.111949
CHN1	2q31.1	0.183356	0.00421134	0.111949
LOC440173	9q21.33	0.183232	0.00423748	0.112478
VMP1	17q23.1	0.183209	0.00424252	0.112478
OR52B6	11p15.4	0.183128	0.0042596	0.11278
INO80D	2q33.3	-0.183044	0.00427763	0.113108
ETAA1	2p14	-0.182786	0.00433321	0.114426
ERRFI1	1p36.23	0.182725	0.00434634	0.114474
NRM	6p21.33	-0.182724	0.00434652	0.114474
SOS1	2p22.1	-0.182613	0.00437066	0.114958
CLCA3P	1p22.3	0.182504	0.00439466	0.115437
RHBDD1	2q36.3	0.182449	0.00440663	0.115501
STK32B	4p16.2	0.18244	0.00440868	0.115501
ITGB3	17q21.32	0.182365	0.00442508	0.115778
GRIA3	Xq25	0.182325	0.00443403	0.11586
SLC16A12	10q23.31	0.182232	0.00445455	0.116127
ESRP1	8q22.1	-0.182226	0.00445591	0.116127
ZNF485	10q11.21	-0.181942	0.00451928	0.117563
OARD1	6p21.1	-0.181927	0.0045228	0.117563
ZBTB1	14q23.3	-0.181825	0.00454562	0.117642
AMELY	Yp11.2	0.181807	0.00454979	0.117642
SPANXB1	Xq27.1	0.181798	0.0045518	0.117642
SENP6	6q14.1	-0.181788	0.00455404	0.117642
MYBPC3	11p11.2	0.181774	0.0045573	0.117642
TNIP1	5q33.1	0.181756	0.00456124	0.117642
RRN3	16p13.11	-0.181696	0.00457489	0.117842
SLC25A46	5q22.1	0.18159	0.004599	0.118226
TEX33	22q12.3	-0.181551	0.00460804	0.118226
MT2A	16q13	0.181541	0.00461033	0.118226
SPG11	15q21.1	-0.181527	0.00461353	0.118226
KLHL5	4p14	0.181468	0.00462712	0.118422
ZNF721	4p16.3	-0.181435	0.00463451	0.118459
BRF1	14q32.33	-0.181341	0.00465637	0.118866
ZNF629	16p11.2	-0.181311	0.00466322	0.118886
PRCD	17q25.1	0.181286	0.0046691	0.118886
ADAM6	14q32.33	0.181239	0.00467979	0.119006
BPIFB2	20q11.21	0.181109	0.00471014	0.119626
NPY5R	4q32.2	0.181016	0.00473177	0.119831
MEGF6	1p36.32	-0.18101	0.0047334	0.119831
RNF24	20p13	0.180997	0.00473628	0.119831
EMP1	12p13.1	0.180968	0.00474304	0.11985
FAM53A	4p16.3	-0.180846	0.00477184	0.120306
SPANXC	Xq27.2	0.180841	0.00477315	0.120306
SLC12A5	20q13.12	0.180714	0.0048032	0.120911
GADD45B	19p13.3	0.180649	0.00481863	0.121146
B4GALT1	9p21.1	0.180577	0.0048358	0.121425
ZNF225	19q13.31	-0.180396	0.00487907	0.122209
RFLNB	17p13.3	0.180396	0.00487927	0.122209
PROCR	20q11.22	0.180349	0.0048905	0.122336
ALMS1	2p13.1	-0.180241	0.00491672	0.122836
SLAMF1	1q23.3	0.180216	0.00492279	0.122836
FAM201A	9p13.1	-0.180167	0.00493452	0.122847
DUSP2	2q11.2	0.180138	0.00494163	0.122847
PRSS35	6q14.2	-0.180138	0.00494174	0.122847
CASR	3q13.33-q21.1	0.180056	0.00496172	0.12319
GARS	7p14.3	0.180029	0.0049682	0.123198
PAGR1	16p11.2	-0.179965	0.00498388	0.123433
RDH14	2p24.2	-0.179916	0.00499595	0.123578
CDCP1	3p21.31	0.179858	0.00501044	0.123582
PCF11	11q14.1	-0.179852	0.00501191	0.123582
SMPD1	11p15.4	0.179825	0.00501839	0.123582
ANGPTL2	9q33.3	0.179815	0.0050209	0.123582
HIST3H2BB	1q42.13	0.179785	0.00502846	0.123616
CDC25B	20p13	0.179749	0.00503724	0.123679
GATA6	18q11.2	-0.179649	0.00506217	0.123929
KCTD13	16p11.2	-0.179642	0.00506386	0.123929
CD200R1L	3q13.2	0.179633	0.00506608	0.123929
DET1	15q26.1	-0.179606	0.00507283	0.123942
CCDC171	9p22.3	-0.179555	0.00508562	0.12408
METTL21A	2q33.3	-0.179534	0.0050909	0.12408
COL4A6	Xq22.3	0.179384	0.00512847	0.124817
ZC3H6	2q14.1	-0.179363	0.00513366	0.124817
ICAM2	17q23.3	0.179315	0.00514595	0.124963
PPIL4	6q25.1	-0.17927	0.0051573	0.125087
NEMF	14q21.3	-0.179237	0.00516556	0.125097
SH3GL3	15q25.2	0.179219	0.00517028	0.125097
RASD1	17p11.2	0.179032	0.00521775	0.125753
KCNQ3	8q24.22	0.179027	0.00521908	0.125753
GUCA2A	1p34.2	0.179024	0.00521982	0.125753
CIRBP	19p13.3	-0.179013	0.00522263	0.125753
UNC119	17q11.2	0.178929	0.00524424	0.126019
OXTR	3p25.3	-0.178921	0.00524631	0.126019
BORCS8-MEF2B	19p13.11	-0.178799	0.00527785	0.126553
PCDH17	13q21.1	0.178786	0.00528124	0.126553
JAML	11q23.3	0.178728	0.00529604	0.126755
OLIG2	21q22.11	0.178608	0.00532745	0.127209
ETV3	1q23.1	0.178598	0.00532984	0.127209
HM13	20q11.21	0.178582	0.00533414	0.127209
MZF1-AS1	19q13.43	-0.178556	0.00534089	0.127218
LRRCC1	8q21.2	-0.178483	0.00535994	0.127519
CPEB4	5q35.2	0.178397	0.00538251	0.127904
CDNF	10p13	-0.17836	0.00539232	0.127984
PDZK1	1q21.1	-0.178251	0.00542117	0.128516
RRAD	16q22.1	0.178184	0.00543879	0.128781
MMP27	11q22.2	0.178148	0.00544842	0.128856
SSR4	Xq28	0.17809	0.00546391	0.129009
HEXIM2	17q21.31	-0.178074	0.00546821	0.129009
INHBA	7p14.1	0.178051	0.00547431	0.129009
PGAP2	11p15.4	-0.178006	0.00548642	0.129141
SIN3A	15q24.2	-0.177929	0.00550708	0.129475
ACVRL1	12q13.13	0.177853	0.00552735	0.129798
DCAF11	14q12	-0.177774	0.00554883	0.130104
CDH26	20q13.33	0.177737	0.00555869	0.130104
PLEK	2p14	0.177733	0.00555994	0.130104
BCDIN3D	12q13.12	-0.177653	0.00558153	0.130385
UGCG	9q31.3	0.177623	0.00558959	0.130385
COL13A1	10q22.1	0.177616	0.00559155	0.130385
RABL2A	2q14.1	-0.177588	0.00559916	0.130409
HECTD1	14q12	-0.177544	0.00561129	0.130539
TAPT1	4p15.32	-0.177503	0.0056224	0.130645
ERI2	16p12.3	-0.177461	0.00563388	0.13076
BMS1P20	22q11.22	0.177335	0.00566866	0.131414
TNFRSF9	1p36.23	0.177201	0.00570563	0.131979
TMEM156	4p14	0.177172	0.00571362	0.131979
ZBP1	20q13.31	0.177157	0.00571774	0.131979
LOXL2	8p21.3	0.177151	0.0057195	0.131979
PSME3	17q21.31	0.177079	0.00573953	0.13228
ADRA1B	5q33.3	0.177056	0.00574583	0.13228
UPF2	10p14	-0.176961	0.0057724	0.132739
ADGRA3	4p15.2	-0.176729	0.00583772	0.134086
HOXD1	2q31.1	0.176693	0.00584791	0.134166
NUDT3	6p21.31	-0.176642	0.00586245	0.134237
NFKB1	4q24	0.176632	0.00586533	0.134237
FJX1	11p13	0.176601	0.00587424	0.134237
GLRX3	10q26.3	0.176587	0.00587798	0.134237
B4GALT5	20q13.13	0.176427	0.00592382	0.135061
SGF29	16p11.2	-0.176414	0.00592758	0.135061
RGS3	9q32	0.176376	0.00593852	0.135155
TTTY7	Yp11.2	0.176256	0.00597308	0.135787
OSMR	5p13.1	0.176219	0.0059838	0.135876
ZNF445	3p21.31	-0.176181	0.00599471	0.135969
CENPBD1	16q24.3	-0.176145	0.00600514	0.136051
MRGPRX4	11p15.1	0.176113	0.00601442	0.136106
ASB7	15q26.3	-0.176045	0.0060342	0.136261
TMEM120B	12q24.31	0.176032	0.00603815	0.136261
SPACA3	17q11.2	0.176016	0.00604256	0.136261
ZNF385D	3p24.3	0.175996	0.00604861	0.136261
LCE2C	1q21.3	0.175908	0.00607421	0.136629
CDH5	16q21	0.175893	0.00607864	0.136629
PHF10	6q27	-0.175719	0.00612988	0.137499
ZNF711	Xq21.1	-0.175715	0.00613113	0.137499
ISG20L2	1q23.1	0.175655	0.0061488	0.13774
PLEKHA8	7p14.3	0.175628	0.00615684	0.137765
HNRNPU	1q44	-0.175557	0.00617785	0.137948
NIM1K	5p12	0.175554	0.00617885	0.137948
ICAM5	19p13.2	0.175517	0.00618974	0.138037
SRXN1	20p13	0.175489	0.00619817	0.13807
PPM1F	22q11.22	0.175457	0.00620766	0.138127
FAM86C2P	11q13.2	-0.175405	0.00622337	0.138322
FAM86B1	8p23.1	-0.175342	0.00624217	0.138586
ID1	20q11.21	0.175175	0.00629259	0.13955
BTBD7	14q32.12	-0.175114	0.00631106	0.139804
RHOB	2p24.1	0.175049	0.00633087	0.139959
SPAG4	20q11.22	0.175032	0.00633615	0.139959
HK2	2p12	0.175022	0.00633911	0.139959
VWF	12p13.31	0.174985	0.00635034	0.140052
SOX7	8p23.1	0.17493	0.00636702	0.140249
CENPBD1P1	19q13.43	0.17491	0.00637337	0.140249
MAN1A1	6q22.31	0.174773	0.00641522	0.141015
CPA3	3q24	0.174745	0.00642406	0.141053
RAPGEF4	2q31.1	0.17449	0.00650281	0.142625
TMIGD2	19p13.3	0.174455	0.00651386	0.142711
EHD3	2p23.1	0.174277	0.00656961	0.143321
MAML1	5q35.3	-0.174276	0.00656987	0.143321
SIGLEC5	19q13.41	0.174266	0.0065732	0.143321
ADGRL2	1p31.1	0.174261	0.0065748	0.143321
LINC00240	6p22.2	-0.174251	0.00657768	0.143321
FER	5q21.3	0.174215	0.00658907	0.143326
SH3TC1	4p16.1	0.174205	0.00659228	0.143326
ZNF2	2q11.1	-0.173986	0.00666178	0.144575
C22ORF34	22q13.33	0.173978	0.00666423	0.144575
ZFYVE21	14q32.33	-0.173947	0.00667419	0.144634
HEATR6	17q23.1	-0.173846	0.0067064	0.145174
MASP1	3q27.3	0.173747	0.00673815	0.145703
OPTC	1q32.1	0.17372	0.00674702	0.145737
F2RL2	5q13.3	0.17368	0.00675988	0.145857
BRD7	16q12.1	-0.173645	0.00677123	0.145944
RPRD2	1q21.2	-0.173591	0.00678848	0.146029
RNF125	18q12.1	-0.173587	0.00678985	0.146029
ARID4A	14q23.1	-0.173557	0.00679946	0.146078
BHLHE22	8q12.3	0.173517	0.00681265	0.146143
ARHGAP39	8q24.3	-0.173489	0.0068216	0.146143
TMEM200C	18p11.31	0.17348	0.00682444	0.146143
CYTIP	2q24.1	0.173406	0.00684863	0.146503
FCGR2A	1q23.3	0.173377	0.00685831	0.146553
KRT72	12q13.13	0.173222	0.00690885	0.147409
RHNO1	12p13.33	-0.173209	0.00691315	0.147409
TNFRSF8	1p36.22	0.173161	0.00692919	0.147448
APPL1	3p14.3	-0.173159	0.00692975	0.147448
PSMA7	20q13.33	0.173098	0.00694975	0.147715
PGAP1	2q33.1	-0.173071	0.00695885	0.147751
SLC16A3	17q25.3	0.17302	0.00697569	0.147951
TBXA2R	19p13.3	0.172985	0.00698736	0.147985
CHST11	12q23.3	0.172971	0.00699214	0.147985
KIFC3	16q21	0.172941	0.00700186	0.148034
CAP1	1p34.2	0.172873	0.00702458	0.148357
TBC1D9	4q31.21	0.172806	0.00704709	0.148652
NBPF1	1p36.13	-0.172787	0.00705347	0.148652
EEF1AKNMT	1q24.3	0.172455	0.00716547	0.150853
ARHGAP12	10p11.22	-0.172418	0.007178	0.150958
EIF2S2	20q11.22	0.172372	0.00719372	0.151129
S100A3	1q21.3	0.172349	0.00720138	0.15113
C8ORF37	8q22.1	-0.172308	0.00721555	0.15125
IFT122	3q21.3-q22.1	-0.172271	0.00722816	0.15125
HGF	7q21.11	0.172255	0.00723351	0.15125
CCL4L1	17q12	0.172244	0.00723744	0.15125
A1CF	10q11.23	0.172111	0.00728332	0.151419
SPRR2E	1q21.3	0.17209	0.00729045	0.151419
SETD6	16q21	-0.172052	0.00730361	0.151419
ZNF280D	15q21.3	-0.17203	0.00731108	0.151419
EWSAT1	15q23	0.172017	0.00731556	0.151419
CREB3L2	7q33	0.172012	0.00731723	0.151419
OTOP2	17q25.1	0.172009	0.00731837	0.151419
HLA-H	6p22.1	0.172002	0.0073209	0.151419
ZNF211	19q13.43	-0.171983	0.0073275	0.151419
CCR6	6q27	0.171977	0.00732941	0.151419
OTX1	2p15	-0.171958	0.00733604	0.151419
SPRY4	5q31.3	0.171936	0.00734366	0.151419
GOLGA2P6	10p11.23	0.171935	0.00734425	0.151419
SUCLA2	13q14.2	0.171911	0.00735234	0.151429
NBEAP1	15q11.2	0.171839	0.00737746	0.15179
SLC10A7	4q31.22	0.171794	0.00739322	0.151957
TRMT5	14q23.1	-0.17164	0.00744709	0.152846
PLA2G2F	1p36.12	0.171611	0.00745747	0.152846
QSER1	11p13	-0.171605	0.00745946	0.152846
SPESP1	15q23	0.171561	0.00747498	0.153007
HBM	16p13.3	0.17144	0.00751772	0.153724
MPZL3	11q23.3	0.171391	0.00753511	0.153819
AP5M1	14q22.3	-0.171384	0.00753782	0.153819
KLRB1	12p13.31	0.171283	0.00757385	0.154397
NT5M	17p11.2	-0.171126	0.00762998	0.155382
CHST15	10q26.13	0.171064	0.00765222	0.155676
FDCSP	4q13.3|4q13	0.170806	0.00774577	0.157374
NUDT9P1	10q23.32	-0.17079	0.00775147	0.157374
ERP27	12p12.3	0.170766	0.00776014	0.157389
USP48	1p36.12	-0.170701	0.00778394	0.157587
NUTM2F	9q22.32	-0.170685	0.00778979	0.157587
LIPN	10q23.31	0.170675	0.00779358	0.157587
PPP1R3E	14q11.2	-0.17059	0.00782462	0.158054
CCDC191	3q13.31	-0.170551	0.00783896	0.158165
C11ORF74	11p12	-0.170532	0.00784597	0.158165
LRRC70	5q12.1	0.170445	0.00787815	0.158648
SPRR2F	1q21.3	0.170424	0.00788585	0.158648
AVL9	7p14.3	0.170399	0.0078954	0.15868
LGI3	8p21.3	0.170337	0.00791833	0.158849
LRP11	6q25.1	-0.170333	0.00791975	0.158849
DFFA	1p36.22	0.170304	0.00793061	0.158907
LGALS1	22q13.1	0.170252	0.00794968	0.159129
EPHA2	1p36.13	0.170128	0.00799605	0.159897
EGFLAM	5p13.2-p13.1	0.170086	0.00801192	0.160054
NFYC	1p34.2	-0.170024	0.00803531	0.16036
ZNF566	19q13.12	-0.169991	0.00804759	0.16042
IL1R1	2q11.2-q12.1	0.169923	0.00807347	0.16042
TTTY1B	Yp11.2	0.16992	0.00807457	0.16042
RAP2A	13q32.1	0.169915	0.00807651	0.16042
IGDCC3	15q22.31	0.169909	0.00807871	0.16042
NTF3	12p13.31	0.169882	0.0080889	0.16042
SIRT6	19p13.3	0.169867	0.00809462	0.16042
PTPRE	10q26.2	0.16978	0.00812772	0.160916
RHOJ	14q23.2	0.169736	0.00814447	0.161088
PPP1R16B	20q11.23	0.169708	0.0081548	0.161132
RALGAPA1	14q13.2	-0.169615	0.00819054	0.161678
ZNF197	3p21.31	-0.169587	0.00820125	0.161729
SERPINA1	14q32.13	0.169561	0.00821131	0.161768
CATSPERE	1q44	-0.169454	0.00825241	0.162417
GRHL3	1p36.11	0.16936	0.00828846	0.162966
CPNE5	6p21.2	0.169286	0.00831717	0.163128
CTSK	1q21.3	0.169282	0.00831898	0.163128
ITGA5	12q13.13	0.169276	0.00832128	0.163128
GNA15	19p13.3	0.169245	0.00833312	0.1632
MFSD4B	6q21	0.16921	0.00834695	0.16331
TMEM108	3q22.1	0.169123	0.00838061	0.163808
MIR4435-2HG	2q13	0.169051	0.00840879	0.164198
FAM86HP	3q22.1	-0.169009	0.0084254	0.164361
TAS2R46	12p13.2	0.168946	0.0084503	0.164525
NR0B1	Xp21.2	0.168897	0.00846952	0.164525
C12ORF60	12p13.1-p12.3	-0.168895	0.00847038	0.164525
ZNF253	19p13.11	-0.168888	0.00847305	0.164525
LINC00173	12q24.22	0.168883	0.00847507	0.164525
SUMF1	3p26.1	-0.168805	0.00850567	0.164959
FAM86JP	3q21.2	-0.168647	0.00856873	0.16602
ZNF554	19p13.3	-0.168607	0.00858459	0.166166
C4BPB	1q32.1	0.168559	0.00860388	0.166378
ICAM3	19p13.2	0.168512	0.00862269	0.166379
MAGI2	7q21.11	-0.1685	0.00862728	0.166379
EFCC1	3q21.3	0.168496	0.00862897	0.166379
ADGRF5	6p12.3	0.168459	0.00864392	0.166506
AKR1B1	7q33	0.168407	0.00866452	0.166742
PHC3	3q26.2	-0.16828	0.00871611	0.167573
DNM1P35	15q24.2	-0.16825	0.00872793	0.167638
CDCA7L	7p15.3	-0.168128	0.00877744	0.168427
USP53	4q26	0.168019	0.00882218	0.169123
LYVE1	11p15.4	0.167946	0.008852	0.169532
STEAP1B	7p15.3	0.167838	0.0088962	0.170086
ZNF658	9q21.11	-0.167809	0.00890842	0.170086
KDM4E	11q21	0.167808	0.00890852	0.170086
NEK9	14q24.3	-0.167793	0.00891506	0.170086
BORCS8	19p13.11	0.167727	0.008942	0.170367
ZMAT1	Xq22.1	-0.167716	0.00894691	0.170367
IFITM2	11p15.5	0.167689	0.00895796	0.170415
NRCAM	7q31.1	0.167658	0.00897078	0.170487
GID4	17p11.2|17p11.2	-0.167639	0.00897887	0.170487
NOD2	16q12.1	0.167577	0.00900457	0.170813
TMED5	1p22.1	0.167521	0.00902787	0.171036
LINC01011	6p25.2	-0.167507	0.00903353	0.171036
CHAC1	15q15.1	0.167398	0.00907924	0.171739
NLRP12	19q13.42	0.167368	0.00909177	0.171756
ABHD14A	3p21.2	-0.167355	0.00909737	0.171756
C22ORF46	22q13.2	-0.167276	0.0091305	0.17213
GNA12	7p22.3-p22.2	0.167267	0.00913444	0.17213
LEPROT	1p31.3	0.167233	0.00914892	0.172226
POU2F2	19q13.2	0.167192	0.00916592	0.172226
OR1Q1	9q33.2	0.167183	0.00917003	0.172226
TFPI	2q32.1	0.167155	0.00918151	0.172226
MED17	11q21	-0.167135	0.00919012	0.172226
CD163L1	12p13.31	0.167126	0.00919407	0.172226
POPDC3	6q21	0.167111	0.00920047	0.172226
APCDD1	18p11.22	0.167092	0.00920863	0.172226
MPHOSPH10	2p13.3	-0.167066	0.00921943	0.172236
MCFD2	2p21	0.16705	0.00922645	0.172236
FGF7P6	9q13	-0.167028	0.00923563	0.172246
PACS2	14q32.33	-0.166945	0.00927104	0.172745
RAMP3	7p13	0.166855	0.00930965	0.173164
ABCG4	11q23.3	0.166852	0.0093109	0.173164
GPR182	12q13.3	0.166822	0.00932365	0.173239
POGLUT3	11q22.3	-0.166717	0.00936883	0.173917
ZSCAN31	6p22.1|6p22.3-p22.1	-0.166692	0.00937996	0.173961
ZFP2	5q35.3	-0.166652	0.00939699	0.173987
SUPT3H	6p21.1	-0.166648	0.00939882	0.173987
ZNF490	19p13.2-p13.13	-0.166555	0.009439	0.174569
CD248	11q13.2	0.166493	0.00946606	0.174726
TP53RK	20q13.12	0.166479	0.00947231	0.174726
SDC3	1p35.2	-0.166475	0.0094738	0.174726
RASL12	15q22.31	0.166427	0.00949484	0.174953
ZNF230	19q13.31	-0.16636	0.00952389	0.175078
RNF103	2p11.2	-0.166359	0.00952445	0.175078
ARPC2	2q35	0.166351	0.00952797	0.175078
NIPBL	5p13.2	-0.166288	0.00955581	0.175255
LRTOMT	11q13.4	-0.166278	0.00956008	0.175255
CTAGE4	7q35	-0.166254	0.0095705	0.175255
LINC00671	17q21.31	0.166249	0.00957279	0.175255
TNFRSF10C	8p21.3	0.166174	0.00960573	0.175617
LILRA2	19q13.42	0.166149	0.00961681	0.175617
TMEM245	9q31.3	-0.166144	0.00961899	0.175617
FEZ1	11q24.2	0.166118	0.0096304	0.175664
ZNF226	19q13.31	-0.166034	0.0096677	0.175948
SLF2	10q24.31	-0.166026	0.00967146	0.175948
COLCA2	11q23.1	-0.165999	0.00968311	0.175948
ZNF564	19p13.2	-0.165994	0.00968536	0.175948
JOSD2	19q13.33	0.165984	0.00969007	0.175948
DLL1	6q27	0.165909	0.00972321	0.176128
CCDC15	11q24.2	-0.165898	0.00972833	0.176128
INSYN2B	5q35.1	0.165874	0.00973892	0.176128
MB21D2	3q29	0.165871	0.00974004	0.176128
POU5F1B	8q24.21	0.165835	0.00975631	0.176128
UFL1	6q16.1	-0.165825	0.00976066	0.176128
TUSC3	8p22	0.165823	0.0097618	0.176128
PRKY	Yp11.2	0.16578	0.00978076	0.17631
PXK	3p14.3	0.165759	0.00979024	0.176322
STMN1	1p36.11	-0.165702	0.00981609	0.176428
CD5	11q12.2	0.165701	0.00981628	0.176428
LRRC37BP1	17q11.2	-0.165667	0.00983152	0.176428
LPO	17q22	0.165667	0.00983156	0.176428
TPTE2P3	13q14.3	0.16562	0.00985283	0.176651
MAGEF1	3q27.1	-0.165596	0.00986377	0.176688
TTTY9B	Yq11.222	0.165575	0.00987326	0.176699
COL5A3	19p13.2	0.165539	0.00988941	0.17683
SLC19A2	1q24.2	0.16549	0.00991146	0.177034
TTC12	11q23.2	-0.165475	0.00991857	0.177034
MPL	1p34.2	-0.165402	0.00995146	0.177462
ATPAF1	1p33	-0.165331	0.00998406	0.177845
IRAK3	12q14.3	0.165301	0.00999759	0.177845
NDUFA5	7q31.32	-0.165296	0.00999972	0.177845
CTAGE6	7q35	-0.16519	0.0100486	0.178212
UNC13A	19p13.11	0.165183	0.0100515	0.178212
ACTR3	2q14.1	0.165178	0.0100538	0.178212
UGT2B15	4q13.2	0.165173	0.0100561	0.178212
ZNF425	7q36.1	-0.165142	0.0100706	0.17831
SLC48A1	12q13.11	-0.165035	0.0101197	0.178759
IARS	9q22.31	0.165034	0.0101203	0.178759
RIOX1	14q24.3	-0.165028	0.0101228	0.178759
CDAN1	15q15.2	-0.164992	0.0101397	0.178898
SMIM19	8p11.21	-0.164957	0.0101559	0.179027
TMEM104	17q25.1	0.1649	0.0101823	0.179332
HSD17B4	5q23.1	0.164849	0.0102063	0.179553
ITLN2	1q23.3	0.164834	0.0102128	0.179553
KANSL1L	2q34	-0.164704	0.0102738	0.180466
HTR4	5q32	0.164558	0.0103422	0.181374
ARID2	12q12	-0.164545	0.0103486	0.181374
LRRTM2	5q31.2	0.164536	0.0103528	0.181374
ICK	6p12.1	-0.164462	0.0103875	0.181823
ZBTB2	6q25.1	-0.164415	0.01041	0.182034
CXORF51A	Xq27.3	0.164391	0.0104213	0.182034
NR2F2	15q26.2	-0.164368	0.010432	0.182034
ZAP70	2q11.2	0.164352	0.0104397	0.182034
NEK5	13q14.3	-0.16434	0.0104452	0.182034
ADAM11	17q21.31	-0.164278	0.0104749	0.182295
SNAI2	8q11.21	0.16427	0.0104785	0.182295
ZNF782	9q22.33	-0.16425	0.0104882	0.182304
ZNF786	7q36.1	-0.164223	0.0105009	0.182367
DDX21	10q22.1	0.164167	0.0105278	0.182605
IL12A	3q25.33	0.164127	0.0105469	0.182605
RHOC	1p13.2	0.164119	0.0105507	0.182605
PAEP	9q34.3	0.164118	0.0105513	0.182605
SERPINB9	6p25.2	0.164086	0.0105665	0.182711
DDX6	11q23.3	-0.164046	0.0105859	0.182886
RASIP1	19q13.33	0.163931	0.0106411	0.183607
USP12	13q12.13	0.163921	0.010646	0.183607
PJVK	2q31.2	-0.163841	0.0106845	0.184112
SRSF8	11q21	-0.163814	0.0106979	0.184183
RSF1	11q14.1	-0.163668	0.0107687	0.185243
DCN	12q21.33	0.163636	0.0107846	0.185257
SERPINF2	17p13.3	0.163628	0.0107882	0.185257
DCTPP1	16p11.2	0.163578	0.0108126	0.185372
MNS1	15q21.3	-0.163577	0.0108134	0.185372
DCST2	1q21.3	-0.163539	0.0108319	0.185528
MAGEH1	Xp11.21	0.163518	0.0108421	0.185544
CCDC3	10p13	0.163493	0.0108543	0.185594
CACNG3	16p12.1	0.163447	0.0108771	0.185825
LRRN4CL	11q12.3	0.163424	0.0108885	0.18586
CYTOR	2p11.2	0.163396	0.0109025	0.185939
GPRC6A	6q22.1	0.163232	0.0109831	0.187155
PIP5K1A	1q21.3	0.163196	0.0110012	0.1872
ZBTB3	11q12.3	-0.163189	0.0110046	0.1872
TAF13	1p13.3	0.16312	0.0110392	0.187592
CLUAP1	16p13.3	-0.163094	0.0110518	0.187592
SNAP47	1q42.13	0.163086	0.0110559	0.187592
SH2D1B	1q23.3	0.163017	0.0110906	0.188022
CAPN11	6p21.1	0.162979	0.0111097	0.188056
TYMP	22q13.33	0.162945	0.0111269	0.188056
LIAS	4p14	-0.162937	0.0111309	0.188056
GCNT1	9q21.13	-0.162926	0.0111362	0.188056
F3	1p21.3	0.162901	0.0111488	0.188056
DBP	19q13.33	-0.1629	0.0111492	0.188056
NCKAP5	2q21.2	0.162856	0.0111714	0.188086
SPOCK2	10q22.1	0.162845	0.0111772	0.188086
PPP1R15B	1q32.1	0.16284	0.0111793	0.188086
THNSL1	10p12.1	-0.162768	0.0112159	0.188542
C1ORF122	1p34.3	0.162566	0.0113186	0.190109
APBB2	4p14-p13	-0.162528	0.0113381	0.190126
LINC00319	21q22.3	0.162526	0.0113387	0.190126
RCCD1	15q26.1	-0.162453	0.0113764	0.190572
CLN8	8p23.3	0.162433	0.0113864	0.190572
CDKN1A	6p21.2	0.162418	0.011394	0.190572
TMEM273	10q11.23	0.162372	0.0114179	0.190812
UBQLNL	11p15.4	-0.162333	0.0114377	0.190924
TFRC	3q29	0.162321	0.0114438	0.190924
CSNK1G2	19p13.3	0.162301	0.0114542	0.190925
DLGAP3	1p34.3	0.162284	0.0114629	0.190925
RGS16	1q25.3	0.162232	0.0114901	0.191001
GATA4	8p23.1	-0.162204	0.0115041	0.191001
ANKRD20A8P	2q11.1	-0.162176	0.0115188	0.191001
SPAAR	9p13.3	0.162125	0.0115453	0.191001
SLC13A3	20q13.12	0.162119	0.0115486	0.191001
LIN7C	11p14.1	-0.162111	0.0115523	0.191001
CFAP65	2q35	-0.162104	0.0115564	0.191001
FLJ37201	10q23.31	-0.162063	0.0115774	0.191001
CARD19	9q22.31	0.16205	0.0115842	0.191001
CNN3	1p21.3	0.162046	0.0115862	0.191001
LMO7	13q22.2	0.162027	0.0115963	0.191001
ZNF805	19q13.43	-0.162019	0.0116003	0.191001
EXOC3L1	16q22.1	0.162012	0.0116038	0.191001
ASL	7q11.21	0.162011	0.0116047	0.191001
MYT1	20q13.33	0.161998	0.0116112	0.191001
ALDH3B2	11q13.2	0.161953	0.0116346	0.1912
BMERB1	16p13.11	0.161938	0.0116425	0.1912
CEP68	2p14	-0.161862	0.0116822	0.191544
PATL1	11q12.1	-0.16185	0.0116886	0.191544
ACRBP	12p13.31	-0.161826	0.0117013	0.191544
ARRDC4	15q26.2	-0.161814	0.0117075	0.191544
ADTRP	6p24.1	0.161797	0.0117164	0.191544
EFCAB2	1q44	-0.161788	0.0117211	0.191544
ZNF652	17q21.32-q21.33	-0.161765	0.0117333	0.191587
ZNF696	8q24.3	-0.161666	0.0117856	0.192275
ZSCAN29	15q15.3	-0.161649	0.0117947	0.192275
DHRS1	14q12	-0.161525	0.0118603	0.193064
EHBP1	2p15	-0.161521	0.0118625	0.193064
IQSEC3	12p13.33	0.161448	0.0119013	0.193536
FXR1	3q26.33	-0.161391	0.0119315	0.19387
ARL5B	10p12.31	0.161373	0.0119413	0.19387
C11ORF65	11q22.3	-0.161322	0.0119687	0.193971
THNSL2	2p11.2	-0.161317	0.0119714	0.193971
PSMD2	3q27.1	0.161284	0.0119889	0.193971
GMFG	19q13.2	0.161282	0.0119898	0.193971
SHC3	9q22.1	0.161271	0.0119961	0.193971
TNFSF11	13q14.11	0.161235	0.0120154	0.194126
ALPG	2q37.1	0.161191	0.0120391	0.194202
CASC10	10p12.31	0.161164	0.0120532	0.194202
ZNF84	12q24.33	-0.161147	0.0120624	0.194202
FITM2	20q13.12	0.161133	0.0120699	0.194202
CD3D	11q23.3	0.161111	0.012082	0.194202
ADAMTS9	3p14.1	0.161106	0.0120848	0.194202
CA1	8q21.2	0.16108	0.0120987	0.194202
TUBB3	16q24.3	0.161068	0.0121054	0.194202
TXLNGY	Yq11.222-q11.223	0.161058	0.0121105	0.194202
C6ORF132	6p21.1	0.161045	0.0121175	0.194202
SAV1	14q22.1	-0.161002	0.0121412	0.194361
PANX3	11q24.2	0.160991	0.012147	0.194361
NFKBID	19q13.12	0.160962	0.0121628	0.194458
PCAT18	18q11.2	0.160935	0.0121774	0.194536
STK17A	7p13	0.160899	0.0121971	0.194694
GPR37L1	1q32.1	0.160872	0.0122118	0.194774
ZCWPW1	7q22.1	-0.160852	0.0122227	0.194791
GLA	Xq22.1	0.160799	0.0122513	0.195092
VEPH1	3q25.31-q25.32	0.160736	0.0122859	0.195486
ZNF816	19q13.41	-0.160682	0.0123156	0.195566
ADRA1D	20p13	0.160676	0.0123192	0.195566
FAM3B	21q22.3	0.160659	0.0123284	0.195566
IL36RN	2q14.1	0.160656	0.0123302	0.195566
DYSF	2p13.2	0.160634	0.0123419	0.195597
LRRC59	17q21.33	0.160528	0.0124003	0.196365
SOS2	14q21.3	-0.160475	0.01243	0.19668
GNG2	14q22.1	0.160418	0.0124615	0.197021
LDLR	19p13.2	0.160279	0.0125385	0.198082
RASGRF2	5q14.1	0.160199	0.0125834	0.198578
KLHDC8A	1q32.1	0.160188	0.0125898	0.198578
GK5	3q23	-0.160135	0.0126195	0.198766
MED8	1p34.2	0.160125	0.012625	0.198766
C2ORF72	2q37.1	-0.160113	0.0126316	0.198766
SNORA59B	17p11.2	0.160068	0.0126572	0.199012
PLEKHH1	14q24.1	-0.160038	0.012674	0.199119
MXD1	2p13.3	0.159951	0.0127227	0.199727
ERBB3	12q13.2	-0.159898	0.0127527	0.200039
OR52N1	11p15.4	0.159874	0.0127666	0.2001
HIF1A	14q23.2	0.159779	0.0128202	0.200758
LCNL1	9q34.3	0.159761	0.0128308	0.200758
METTL2B	7q32.1	0.159747	0.0128388	0.200758
TNFAIP8L1	19p13.3	0.159696	0.0128675	0.201049
CTSG	14q12	0.159666	0.0128851	0.201168
MZB1	5q31.2	0.159631	0.0129049	0.201319
SOX5	12p12.1	0.159551	0.0129507	0.201875
SLC25A37	8p21.2	0.159416	0.0130283	0.202927
CHST1	11p11.2	0.159301	0.0130949	0.203649
MEF2D	1q22	0.159252	0.0131234	0.203649
BARHL1	9q34.13	0.159217	0.0131438	0.203649
KLF6	10p15.2	0.159216	0.0131443	0.203649
BCL6	3q27.3	0.159205	0.0131505	0.203649
FOLR3	11q13.4	0.159203	0.0131521	0.203649
LETMD1	12q13.12	-0.1592	0.0131536	0.203649
DENND2C	1p13.2	0.159195	0.0131564	0.203649
CD300LB	17q25.1	0.15915	0.013183	0.203902
RD3	1q32.3	0.159083	0.0132221	0.204191
ZNF503	10q22.2	0.159071	0.0132288	0.204191
SMIM5	17q25.1	0.159052	0.0132399	0.204191
GCGR	17q25.3	0.159036	0.0132494	0.204191
PTGER1	19p13.12	0.15903	0.0132529	0.204191
RTF1	15q15.1	-0.158926	0.013314	0.204949
BMP2	20p12.3	0.158911	0.0133227	0.204949
FAM138D	12p13.33	-0.158843	0.013363	0.205411
SEPSECS	4p15.2	-0.158773	0.0134044	0.205628
KSR1	17q11.2	0.158757	0.0134136	0.205628
EVA1A	2p12	0.158754	0.0134151	0.205628
SYNGR4	19q13.33	-0.158736	0.0134261	0.205628
RNF20	9q31.1	-0.158732	0.0134287	0.205628
FAM76A	1p35.3	-0.158706	0.0134438	0.205701
BTBD11	12q23.3	0.158598	0.0135079	0.206524
C12ORF65	12q24.31	-0.158545	0.0135397	0.206594
NLGN4X	Xp22.32-p22.31	0.158531	0.0135481	0.206594
TRIB1	8q24.13	0.158514	0.0135582	0.206594
DCAF4	14q24.2	-0.158496	0.0135691	0.206594
MYPN	10q21.3	0.158492	0.0135716	0.206594
WDR31	9q32	-0.158486	0.0135752	0.206594
LMNTD2	11p15.5	-0.158469	0.013585	0.206594
SIRT3	11p15.5	-0.158402	0.0136251	0.206991
PLA2G12B	10q22.1	0.158391	0.0136319	0.206991
MRPL33	2p23.2	0.15829	0.0136926	0.207632
CNN2	19p13.3	0.158286	0.0136949	0.207632
LINC00473	6q27	0.158241	0.013722	0.207884
PPP1R9A	7q21.3	-0.158208	0.0137422	0.208032
LILRB2	19q13.42	0.158066	0.0138285	0.209179
COX7A1	19q13.12	0.158001	0.0138679	0.209617
HRH2	5q35.2	0.157913	0.0139218	0.210054
PKDCC	2p21	-0.15791	0.0139235	0.210054
RAB34	17q11.2	0.157902	0.0139284	0.210054
STX11	6q24.2	0.157844	0.0139637	0.210426
FCN3	1p36.11	0.157752	0.0140207	0.211125
PCSK4	19p13.3	-0.157724	0.0140376	0.211221
VCAM1	1p21.2	0.157689	0.014059	0.211383
RASSF5	1q32.1	0.157662	0.0140757	0.211475
AKR1C8P	10p15.1	0.157592	0.0141194	0.211481
MAFG	17q25.3	0.157575	0.0141294	0.211481
CCHCR1	6p21.33	-0.157568	0.0141339	0.211481
MAPKAPK2	1q32.1	0.157563	0.014137	0.211481
SERTAD1	19q13.2	0.157547	0.014147	0.211481
KHNYN	14q12	-0.15753	0.0141575	0.211481
METRNL	17q25.3	0.157525	0.0141604	0.211481
LOC93622	4p16.1	-0.157525	0.0141609	0.211481
SLAMF9	1q23.2	0.157421	0.0142253	0.212283
SH2B3	12q24.12	0.157319	0.0142889	0.212978
TTTY2	Yp11.2	0.157312	0.0142933	0.212978
ADGRL4	1p31.1	0.157286	0.0143099	0.213066
MTHFD1	14q23.3	-0.157087	0.014435	0.214743
KNDC1	10q26.3	0.157073	0.014444	0.214743
KCNG2	18q23	0.157002	0.0144887	0.214835
SNORA81	3q27.3	0.156996	0.0144923	0.214835
NAA15	4q31.1	0.156964	0.0145125	0.214835
RAB11FIP3	16p13.3	-0.15695	0.0145213	0.214835
PCID2	13q34	0.156947	0.0145235	0.214835
TPI1	12p13.31	0.156944	0.0145256	0.214835
ATMIN	16q23.2	-0.156932	0.0145332	0.214835
LSM11	5q33.3	-0.156927	0.0145364	0.214835
ZNF474	5q23.2	0.156872	0.0145713	0.214878
FIZ1	19q13.42	-0.15687	0.0145725	0.214878
PTP4A3	8q24.3	0.156864	0.0145762	0.214878
ATG2B	14q32.2	-0.156854	0.0145824	0.214878
GDPD4	11q13.5	-0.156831	0.0145974	0.21494
ZNF428	19q13.31	-0.156611	0.0147385	0.216858
TMEM254-AS1	10q22.3	-0.156551	0.014777	0.216859
CPSF1	8q24.3	-0.156545	0.0147808	0.216859
PDE9A	21q22.3	0.156544	0.0147813	0.216859
DRC3	17p11.2	-0.156543	0.0147821	0.216859
TRPV2	17p11.2	0.156511	0.0148023	0.216996
RABGGTB	1p31.1	0.156486	0.0148187	0.217077
RELT	11q13.4	0.156453	0.0148398	0.217226
BOK	2q37.3	-0.156405	0.0148711	0.217524
MLNR	13q14.2	-0.15637	0.0148941	0.217701
PRKAR2A	3p21.31	0.156339	0.0149139	0.217831
EML1	14q32.2	0.15624	0.0149781	0.218457
HCG4B	6p22.1	-0.15624	0.0149787	0.218457
PLA2G4F	15q15.1	0.156175	0.015021	0.218913
COL6A6	3q22.1	0.156118	0.0150582	0.219042
USP38	4q31.21	0.156101	0.0150692	0.219042
IQGAP1	15q26.1	-0.156051	0.0151023	0.219042
PLCB3	11q13.1	-0.156047	0.0151048	0.219042
CBS	21q22.3	0.156029	0.0151165	0.219042
ZNF518B	4p16.1	0.156004	0.0151329	0.219042
SOAT2	12q13.13	-0.156002	0.0151343	0.219042
FAM162B	6q22.1	0.155998	0.0151371	0.219042
CTBP1-DT	4p16.3	-0.155989	0.0151427	0.219042
CLEC17A	19p13.12	0.155979	0.0151497	0.219042
HBA1	16p13.3	0.155974	0.015153	0.219042
FRA10AC1	10q23.33	-0.155961	0.0151616	0.219042
PNPLA6	19p13.2	0.155843	0.0152391	0.219926
CTRB2	16q23.1	-0.155815	0.0152577	0.219926
ZMYND12	1p34.2	-0.155814	0.0152584	0.219926
KLHL24	3q27.1	-0.155799	0.0152683	0.219926
ZNF836	19q13.41	-0.155754	0.0152983	0.219926
SLC44A1	9q31.1-q31.2	-0.155754	0.0152986	0.219926
S1PR1	1p21.2	0.155751	0.0153	0.219926
GAS2L3	12q23.1	0.155711	0.0153268	0.220151
ZNF227	19q13.31	-0.155679	0.0153485	0.220304
SNCG	10q23.2	0.15563	0.0153807	0.220607
KLF4	9q31.2	0.155586	0.0154106	0.22074
WRNIP1	6p25.2	-0.155583	0.0154121	0.22074
GRP	18q21.32	-0.155535	0.0154443	0.221044
RUFY1	5q35.3	-0.155503	0.0154659	0.221194
DCAF4L2	8q21.3	0.155465	0.0154917	0.221262
TMEM242	6q25.3	-0.155463	0.0154929	0.221262
PUM2	2p24.1	-0.155406	0.0155308	0.221644
GALNT15	3p25.1	0.155351	0.0155682	0.222019
SLC33A1	3q25.31	0.155322	0.0155879	0.222141
ABHD11-AS1	7q11.23	0.155257	0.015632	0.222327
HMGB4	1p35.1	0.155233	0.0156477	0.222327
RIIAD1	1q21.3	0.155226	0.0156524	0.222327
ZNF160	19q13.41-q13.42	-0.155224	0.0156538	0.222327
DLGAP1	18p11.31	0.15522	0.0156567	0.222327
AKAP6	14q12	-0.155175	0.0156871	0.222486
SNW1	14q24.3	-0.155167	0.0156925	0.222486
FAM163A	1q25.2	0.155154	0.0157013	0.222486
SLC39A14	8p21.3	0.155083	0.0157496	0.222934
ONECUT2	18q21.31	-0.155075	0.0157553	0.222934
IPMK	10q21.1	0.155	0.0158062	0.223495
GTF2IRD2	7q11.23	-0.154984	0.0158175	0.223497
KYNU	2q22.2	0.154931	0.0158537	0.22385
TMC5	16p12.3	0.154908	0.0158694	0.223913
HSPA13	21q11.2	0.154879	0.0158895	0.223979
CCL28	5p12	0.154861	0.0159017	0.223979
KATNAL2	18q21.1	-0.154852	0.0159078	0.223979
CXORF40B	Xq28	0.154832	0.0159218	0.224017
SLC25A48	5q31.1	0.154799	0.0159444	0.224178
RPH3A	12q24.13	0.154767	0.0159663	0.224238
CCDC34	11p14.1	-0.15475	0.0159781	0.224238
ZNF503-AS2	10q22.2	0.154744	0.0159824	0.224238
PRRG1	Xp21.1	0.154727	0.0159938	0.22424
NFYB	12q23.3	-0.154689	0.0160202	0.224441
CD209	19p13.2	0.154674	0.0160307	0.224441
CFAP221	2q14.2	0.154633	0.0160592	0.224682
JRKL	11q21	-0.154578	0.0160974	0.22483
SLC22A11	11q13.1	0.154575	0.0160995	0.22483
AMOTL2	3q22.2	0.15454	0.0161238	0.22483
AMZ1	7p22.3	0.154528	0.016132	0.22483
LOC100128288	17p13.1	-0.154525	0.0161345	0.22483
TPSB2	16p13.3	0.15452	0.0161374	0.22483
ZC3H12D	6q25.1	0.1545	0.0161518	0.224874
PCDH1	5q31.3	0.15437	0.0162423	0.225976
BHLHA15	7q21.3	0.154237	0.0163359	0.227119
LIMS3	2q13	0.15418	0.0163755	0.227362
KMT2A	11q23.3	-0.15418	0.0163762	0.227362
CCDC167	6p21.2	0.154055	0.0164638	0.228185
ACIN1	14q11.2	-0.154038	0.0164764	0.228185
MANEAL	1p34.3	-0.154036	0.0164779	0.228185
ULK2	17p11.2	-0.154031	0.0164812	0.228185
TRPC4AP	20q11.22	0.153986	0.0165128	0.228463
CHRM1	11q12.3	-0.15397	0.0165247	0.228469
BATF2	11q13.1	0.153952	0.0165374	0.228487
EREG	4q13.3	0.153904	0.0165712	0.228795
CASP2	7q34	-0.153869	0.0165962	0.228916
TUBB1	20q13.32	0.15386	0.0166029	0.228916
FOXP1	3p13	-0.153805	0.0166422	0.228991
CLEC4A	12p13.31	0.153795	0.0166494	0.228991
VSIG1	Xq22.3	0.153789	0.0166533	0.228991
CREB3L4	1q21.3	-0.153788	0.0166543	0.228991
BBS2	16q13	-0.15376	0.0166746	0.229013
TMEM132A	11q12.2	0.153754	0.0166789	0.229013
TSLP	5q22.1	0.153733	0.0166937	0.229059
CTAGE15	7q35	-0.153692	0.0167232	0.229305
SLC66A3	2p25.1	-0.153639	0.0167612	0.229669
SYTL3	6q25.3	0.153586	0.0167994	0.230034
TRIM59	3q25.33	-0.153516	0.0168498	0.230454
RAB43	3q21.3	0.153511	0.0168532	0.230454
DUSP14	17q12	0.15345	0.0168979	0.230813
DEPTOR	8q24.12	-0.153434	0.0169093	0.230813
POU4F2	4q31.22	0.153414	0.0169239	0.230813
CD99L2	Xq28	0.153404	0.0169311	0.230813
CEP290	12q21.32	-0.153388	0.0169427	0.230813
RAP1GDS1	4q23	0.153379	0.0169489	0.230813
HYAL2	3p21.31	0.153359	0.0169637	0.230856
FTSJ1	Xp11.23	0.153337	0.0169794	0.230863
CELF3	1q21.3	0.153326	0.0169873	0.230863
RPS4Y1	Yp11.2	0.153283	0.0170191	0.230989
CSMD2	1p35.1	0.153282	0.0170198	0.230989
SELPLG	12q24.11	0.153199	0.0170801	0.23165
SPR	2p13.2	-0.153177	0.0170962	0.231711
COL4A1	13q34	0.153138	0.0171253	0.231948
UQCC1	20q11.22	0.153119	0.0171393	0.23198
GKN1	2p13.3	0.153096	0.0171562	0.232051
CEP70	3q22.3	-0.153068	0.0171763	0.232165
IL23A	12q13.3	0.153033	0.0172024	0.232361
MKX	10p12.1	0.153	0.0172267	0.232427
ADGRF1	6p12.3|6	0.152994	0.0172307	0.232427
ACAP1	17p13.1	0.152978	0.0172427	0.232432
MAPK10	4q21.3	0.152937	0.0172733	0.2325
SERPINA5	14q32.13	0.152932	0.0172768	0.2325
FKBP14	7p14.3	0.152924	0.0172827	0.2325
TLDC2	20q11.23	0.152851	0.0173369	0.233072
LARS2	3p21.31	0.152819	0.0173604	0.233226
TCAIM	3p21.31	-0.152804	0.0173717	0.233226
KCNN3	1q21.3	0.152761	0.0174032	0.233491
DOC2B	17p13.3	0.152739	0.01742	0.233559
GAB2	11q14.1	-0.152702	0.017447	0.233764
SSR3	3q25.31	0.15266	0.0174783	0.233833
PIK3R2	19p13.11	-0.152645	0.01749	0.233833
MEG3	14q32.2	0.152637	0.0174956	0.233833
TMEM189	20q13.13	0.152626	0.0175042	0.233833
TCF21	6q23.2	0.152617	0.0175108	0.233833
RIPOR2	6p22.3	0.152592	0.0175292	0.233922
LZTS2	10q24.31	-0.152543	0.0175663	0.234247
ERGIC3	20q11.22	0.152522	0.0175818	0.234247
UACA	15q23	-0.152513	0.0175888	0.234247
RBM25	14q24.2	-0.152449	0.0176365	0.234726
BCL2L15	1p13.2	0.152398	0.0176748	0.235078
DBNL	7p13	0.152364	0.0177006	0.235265
NEK11	3q22.1	-0.152309	0.0177422	0.235635
LGALS12	11q12.3	0.152283	0.0177618	0.235635
ZNF257	19p12	0.15228	0.0177639	0.235635
HTR2C	Xq23	0.152258	0.0177809	0.235704
NPLOC4	17q25.3	0.152207	0.0178198	0.236049
CNOT9	2q35	0.152183	0.0178378	0.236049
FRG2	4q35.2	0.152174	0.0178448	0.236049
PEAK3	19p13.3	0.152147	0.0178651	0.236049
XIRP1	3p22.2	0.15212	0.0178854	0.236049
LINC00909	18q22.3	-0.152098	0.0179023	0.236049
HNRNPA1L2	13q14.3	-0.152096	0.0179039	0.236049
ACTN3	11q13.2	0.152085	0.0179121	0.236049
THEMIS2	1p35.3	0.152083	0.0179136	0.236049
LINC01144	1p34.1	-0.15204	0.0179465	0.236327
CREB5	7p15.1	0.151988	0.0179863	0.236695
PLIN5	19p13.3	0.151951	0.0180147	0.236913
LBX2-AS1	2p13.1	-0.151919	0.0180392	0.236956
CUTALP	9q33.2	-0.151916	0.0180418	0.236956
ELMOD1	11q22.3	0.151872	0.0180753	0.237051
DYRK3	1q32.1	0.151871	0.0180759	0.237051
ZNF594	17p13.2	-0.15186	0.0180847	0.237051
PCA3	9q21.2	0.151838	0.0181015	0.237051
JUN	1p32.1	0.151829	0.0181085	0.237051
ZNF252P	8q24.3	-0.151792	0.0181368	0.237261
COL4A5	Xq22.3	0.151769	0.0181545	0.237261
MGAM	7q34	0.151762	0.0181602	0.237261
USP13	3q26.33	-0.151734	0.0181819	0.237389
KCTD17	22q12.3	0.15169	0.0182159	0.237624
OXA1L	14q11.2	-0.151648	0.0182481	0.237624
C14ORF93	14q11.2	-0.151627	0.0182648	0.237624
CNST	1q44	0.151616	0.0182733	0.237624
GYPC	2q14.3	0.1516	0.0182855	0.237624
COX8C	14q32.12	-0.1516	0.0182856	0.237624
KIRREL1	1q23.1	0.151598	0.0182868	0.237624
WNT2	7q31.2	0.151575	0.0183049	0.237624
NRAS	1p13.2	0.151572	0.0183072	0.237624
KCTD1	18q11.2	-0.15155	0.018324	0.237687
C8ORF74	8p23.1	0.151524	0.0183449	0.237804
SEC61A1	3q21.3	0.151472	0.0183853	0.238173
MAGEB18	Xp21.3	0.151409	0.018434	0.238608
TMEM121	14q32.33	0.151398	0.0184428	0.238608
DGCR11	22q11.21	0.151288	0.0185291	0.239568
CFAP52	17p13.1	-0.151167	0.0186245	0.240646
ZBTB12	6p21.33	-0.151145	0.0186414	0.240708
WDR20	14q32.31	-0.151127	0.0186561	0.240742
FAR1	11p15.3	-0.151101	0.0186762	0.240846
PPBP	4q13.3	0.150987	0.0187666	0.241855
EPB41L5	2q14.2	0.150972	0.0187789	0.241857
ESAM	11q24.2	0.15087	0.0188594	0.242619
ST6GALNAC4	9q34.11	0.150864	0.0188648	0.242619
SETD3	14q32.2	-0.150851	0.0188746	0.242619
ENPP6	4q35.1	0.150774	0.0189361	0.243253
MAGEA9B	Xq28	0.150735	0.0189679	0.243411
PKN3	9q34.11	-0.150703	0.0189935	0.243411
MPZ	1q23.3	0.150699	0.0189965	0.243411
HELB	12q14.3|12q	0.150698	0.0189972	0.243411
COL24A1	1p22.3	0.150645	0.01904	0.243803
NTMT1	9q34.11	0.150534	0.0191294	0.244303
IL6R	1q21.3	0.150527	0.0191346	0.244303
SSH3	11q13.2	-0.150524	0.0191373	0.244303
LOC388955	2p15	0.150516	0.0191434	0.244303
LIPT1	2q11.2	-0.150505	0.0191523	0.244303
HEPHL1	11q21	0.150505	0.0191526	0.244303
GRAP2	22q13.1	0.150395	0.0192414	0.244935
FAM171B	2q32.1	0.150364	0.0192666	0.244935
ANKRD24	19p13.3	-0.150358	0.0192721	0.244935
ICAM4	19p13.2	0.150354	0.0192755	0.244935
EXD2	14q24.1	-0.150345	0.0192827	0.244935
NLRP2	19q13.42	0.150341	0.0192857	0.244935
ASB11	Xp22.2	-0.150338	0.0192882	0.244935
PSIP1	9p22.3	-0.150299	0.0193196	0.245026
FGF7P3	9p12	-0.150299	0.0193199	0.245026
DDO	6q21	0.150248	0.0193617	0.2454
SPEF2	5p13.2	-0.150158	0.019435	0.246111
EIF6	20q11.22	0.150133	0.0194555	0.246111
BTG4	11q23.1	0.15012	0.0194658	0.246111
ADAMTS7	15q25.1	0.150116	0.019469	0.246111
NFE2	12q13.13	0.150088	0.0194922	0.246111
SNORA84	9q22.31	0.150072	0.0195055	0.246111
CCNK	14q32.2	-0.150066	0.0195107	0.246111
FAM167B	1p35.2	0.150058	0.0195166	0.246111
KIAA1107	1p22.1	-0.15	0.019565	0.246257
GLYATL3	6p12.3	0.149994	0.0195695	0.246257
AQP12B	2q37.3	0.149988	0.0195743	0.246257
HRCT1	9p13.3	0.149984	0.0195775	0.246257
EFNB3	17p13.1	0.149964	0.0195943	0.246312
CP	3q24-q25.1	0.149886	0.0196589	0.246953
SPRR2G	1q21.3	0.149868	0.0196739	0.246953
ZNF707	8q24.3	-0.149857	0.0196824	0.246953
CIPC	14q24.3	-0.149748	0.0197726	0.247701
GSTA3	6p12.2	0.149741	0.0197785	0.247701
PRELID1	5q35.3	0.14974	0.0197793	0.247701
IPPK	9q22.31	0.149692	0.0198198	0.248052
PTGES2-AS1	9q34.11	0.149618	0.0198812	0.248665
DHRS4L1	14q11.2	-0.149535	0.0199505	0.24936
CDH24	14q11.2	-0.149515	0.0199672	0.24936
ATP6AP1L	5q14.2	-0.149507	0.0199743	0.24936
ITK	5q33.3	0.149459	0.0200141	0.2497
VMO1	17p13.2	0.14941	0.0200557	0.249905
GTF2IRD1P1	7q11.21	-0.149402	0.0200621	0.249905
ELOVL4	6q14.1	0.149384	0.0200771	0.249905
B4GALT3	1q23.3	0.14938	0.020081	0.249905
NGRN	15q26.1	-0.149365	0.0200931	0.249905
ZNF204P	6p22.1	-0.149344	0.020111	0.24997
NDST1	5q33.1	0.149274	0.02017	0.250547
PHACTR4	1p35.3	-0.149236	0.0202022	0.250657
MYH8	17p13.1	-0.14922	0.0202156	0.250657
IGSF3	1p13.1	0.149219	0.0202165	0.250657
MPND	19p13.3	-0.14919	0.0202416	0.25071
FAM219B	15q24.1-q24.2	-0.14917	0.0202585	0.25071
VENTX	10q26.3	0.149163	0.0202645	0.25071
NADK2	5p13.2	-0.149141	0.0202829	0.25071
SYDE1	19p13.12	0.14914	0.0202837	0.25071
CSF1	1p13.3	0.1491	0.0203179	0.250977
UBE2D3	4q24	0.149049	0.0203611	0.251356
AARD	8q24.11	0.149021	0.020385	0.251495
NET1	10p15.1	-0.148921	0.0204707	0.252396
HTATSF1	Xq26.3	-0.148903	0.0204855	0.252423
CTNNA2	2p12	0.14884	0.0205396	0.252932
RELB	19q13.32	0.148806	0.0205687	0.253033
SCAI	9q33.3	-0.148801	0.0205731	0.253033
SLC25A20	3p21.31	0.148733	0.0206318	0.253598
ZBTB7B	1q21.3	0.148663	0.0206925	0.254187
NCR3	6p21.33	0.14863	0.0207213	0.254359
CTCF	16q22.1	-0.148617	0.020732	0.254359
ENTPD2	9q34.3	-0.148598	0.0207485	0.254405
SIMC1	5q35.2	-0.14857	0.0207727	0.254462
OLFM1	9q34.3	0.148548	0.0207918	0.254462
CEACAM6	19q13.2	0.148524	0.0208128	0.254462
ZNF14	19p13.11	-0.148517	0.020819	0.254462
DDX3Y	Yq11.221	0.148508	0.0208265	0.254462
HUS1B	6p25.3	0.14849	0.0208426	0.254462
PDK1	2q31.1	0.148474	0.0208562	0.254462
HAUS3	4p16.3	-0.148469	0.0208602	0.254462
CTDSP1	2q35	-0.148461	0.020868	0.254462
TM9SF2	13q32.3	0.148435	0.0208905	0.254531
KIF27	9q21.32	-0.148422	0.0209015	0.254531
NR4A2	2q24.1	0.148379	0.0209388	0.254531
VIPAS39	14q24.3	-0.148376	0.0209414	0.254531
THAP6	4q21.1	-0.148374	0.0209433	0.254531
ATOX1	5q33.1	0.148366	0.0209503	0.254531
MFSD2A	1p34.2	0.148344	0.0209699	0.254615
TAPBPL	12p13.31	0.148309	0.0209999	0.254824
DAZL	3p24.3	0.148268	0.0210365	0.255112
DYRK1A	21q22.13	-0.148204	0.0210927	0.255639
STEAP1	7q21.13	0.148141	0.0211475	0.256045
POLR1D	13q12.2	0.148136	0.0211519	0.256045
MCF2L2	3q27.1	0.148118	0.021168	0.256084
VAMP5	2p11.2	0.148088	0.0211949	0.256254
RMND1	6q25.1	-0.148063	0.0212162	0.256313
IGFBP5	2q35	0.148053	0.0212255	0.256313
SORD	15q21.1	0.148028	0.0212472	0.256397
CXORF38	Xp11.4	0.147995	0.0212764	0.256397
DGCR5	22q11.21	-0.147993	0.0212781	0.256397
MSRB1	16p13.3	0.147987	0.0212839	0.256397
IRF4	6p25.3	0.147896	0.0213643	0.256785
STYX	14q22.1	-0.147889	0.0213703	0.256785
CXCR6	3p21.31	0.147886	0.0213733	0.256785
SMR3B	4q13.3	-0.147885	0.0213744	0.256785
DOCK3	3p21.2	-0.147878	0.0213805	0.256785
CAP2	6p22.3	-0.147811	0.02144	0.257345
EAPP	14q13.1	-0.147737	0.0215061	0.257889
OSBP	11q12.1	-0.147722	0.0215197	0.257889
RRH	4q25	0.147717	0.0215242	0.257889
CABP5	19q13.33	0.147677	0.0215595	0.258158
ABHD2	15q26.1	-0.14766	0.0215754	0.258193
AQP8	16p12.1	0.147638	0.0215949	0.258251
TUBA4A	2q35	0.147625	0.0216062	0.258251
MRPL53	2p13.1	0.147604	0.0216256	0.258328
ZNF33A	10p11.1	-0.147559	0.0216655	0.25865
SEMA7A	15q24.1	0.147534	0.0216884	0.258763
CNRIP1	2p14	0.147518	0.0217028	0.258763
PGS1	17q25.3	0.147499	0.02172	0.258763
MMP23B	1p36.33	0.147486	0.0217318	0.258763
TNFRSF11B	8q24.12	0.147477	0.0217399	0.258763
GUF1	4p12	-0.147377	0.0218297	0.259677
GPR132	14q32.33	0.14735	0.0218539	0.25981
ZDHHC20	13q12.11	0.147304	0.0218961	0.260157
ERN2	16p12.2	-0.147269	0.0219277	0.26023
ILDR1	3q13.33	-0.147268	0.0219284	0.26023
ROBO1	3p12.3	0.147229	0.0219638	0.260382
CASC2	10q26.11	-0.147226	0.0219673	0.260382
RAB33A	Xq26.1	0.147195	0.021995	0.260538
LAX1	1q32.1	0.147182	0.0220066	0.260538
NAA30	14q22.3	-0.147124	0.0220603	0.261019
C5	9q33.2	-0.147097	0.0220843	0.261148
TSPAN12	7q31.31	0.147056	0.0221223	0.261442
DNAJB14	4q23	0.14703	0.0221456	0.261562
PCYOX1	2p13.3	-0.146989	0.0221836	0.261806
ARL14EP	11p14.1	-0.146979	0.0221925	0.261806
GNG8	19q13.32	0.146939	0.0222291	0.262082
ADAMTS8	11q24.3	0.146873	0.0222907	0.262653
LRG1	19p13.3	0.146857	0.0223047	0.262664
LINC00159	21q22.11	-0.146822	0.0223369	0.262746
CPT1C	19q13.33	0.146801	0.0223563	0.262746
GAGE12J	Xp11.23	0.146787	0.0223693	0.262746
PELP1	17p13.2	-0.146776	0.0223794	0.262746
SLC17A5	6q13	-0.146768	0.0223872	0.262746
CDKL2	4q21.1	-0.146752	0.0224022	0.262746
NLRP7	19q13.42	0.14675	0.022404	0.262746
CRIP2	14q32.33	0.146701	0.0224488	0.263117
MYRF	11q12.2	-0.146632	0.0225137	0.263722
ZNF720	16p11.2	-0.146595	0.0225475	0.263964
KIAA2013	1p36.22	-0.146549	0.0225901	0.264067
HPN-AS1	19q13.11-q13.12	-0.146544	0.0225949	0.264067
PCDHA12	5q31.3	-0.146543	0.0225961	0.264067
UBR7	14q32.12	-0.146432	0.0226997	0.265036
RAB32	6q24.3	0.146426	0.0227056	0.265036
ARL11	13q14.2	0.146331	0.0227942	0.265915
PXDN	2p25.3	0.146245	0.0228755	0.266707
SCAND1	20q11.23	0.146222	0.0228974	0.266789
IL17REL	22q13.33	0.146209	0.0229093	0.266789
RNF220	1p34.1	-0.146145	0.0229698	0.267337
TTC39B	9p22.3	0.146106	0.0230067	0.267463
C5ORF60	5q35.3	-0.146093	0.023019	0.267463
LINC00189	21q21.3	0.146091	0.0230208	0.267463
MON1B	16q23.1	0.146075	0.023036	0.267483
EFCAB1	8q11.21	0.146029	0.0230797	0.26774
TMEM80	11p15.5	-0.146024	0.023085	0.26774
GSDMC	8q24.21	0.145935	0.0231697	0.268558
FAM53C	5q31.2	0.145921	0.0231825	0.268558
RALBP1	18p11.22	-0.145859	0.0232419	0.26909
TUSC2	3p21.31	0.145808	0.0232909	0.269429
BCL10	1p22.3	0.1458	0.0232982	0.269429
LEXM	1p32.3	0.14576	0.0233368	0.269565
TMEM173	5q31.2	0.14575	0.0233465	0.269565
TRAF6	11p12	-0.145745	0.0233505	0.269565
PYROXD2	10q24.2	-0.14572	0.0233749	0.269691
NLGN4Y	Yq11.221	0.145682	0.0234111	0.269814
PRNT	20p13	-0.145677	0.0234166	0.269814
EVPL	17q25.1	-0.145667	0.0234262	0.269814
CPXCR1	Xq21.31	0.145616	0.0234749	0.270219
ULK3	15q24.1	-0.145549	0.0235392	0.270803
PCDH18	4q28.3	0.145515	0.0235724	0.270985
ADAM17	2p25.1	0.145505	0.0235822	0.270985
HPSE2	10q24.2	0.14547	0.023616	0.271217
MAP1LC3C	1q43	0.145415	0.0236695	0.271315
BTG1	12q21.33	0.145409	0.0236753	0.271315
TRPM7	15q21.2	-0.145396	0.0236881	0.271315
CEP57	11q21	-0.145389	0.0236947	0.271315
CXORF58	Xp22.11	-0.145385	0.0236984	0.271315
HCP5	6p21.33	0.145377	0.0237062	0.271315
ZKSCAN4	6p22.1	-0.145308	0.0237738	0.271747
BAK1	6p21.31	0.145301	0.0237808	0.271747
ARPC1B	7q22.1	0.145296	0.0237849	0.271747
CCDC96	4p16.1	-0.145274	0.0238068	0.271842
ZNF510	9q22.33	-0.145239	0.0238411	0.271927
P2RX3	11q12.1	0.145224	0.0238551	0.271927
FAM225B	9q32	0.145224	0.0238551	0.271927
LOC401052	3p25.3	-0.145185	0.023894	0.27209
MAGT1	Xq21.1	0.145175	0.0239036	0.27209
SYT11	1q22	0.145163	0.0239148	0.27209
GJC2	1q42.13	-0.145138	0.0239397	0.27209
MAF1	8q24.3	-0.14513	0.0239475	0.27209
NUDT21	16q13	-0.145115	0.0239625	0.27209
CCR10	17q21.2	0.145112	0.023965	0.27209
HTR7	10q23.31	0.145061	0.024015	0.27233
LINC01553	10q21.2	0.145048	0.0240283	0.27233
CPSF6	12q15	-0.145035	0.0240407	0.27233
LRRC24	8q24.3	-0.145032	0.0240437	0.27233
DCAKD	17q21.31	-0.145021	0.0240544	0.27233
CNIH2	11q13.2	-0.144944	0.0241307	0.273038
COL6A2	21q22.3	0.144913	0.0241613	0.273155
PKIA	8q21.13	0.144906	0.0241684	0.273155
MYO1G	7p13	0.144863	0.0242103	0.273473
RBP5	12p13.31	0.144839	0.0242338	0.273584
MTR	1q43	-0.144779	0.0242942	0.274111
SLC22A4	5q31.1	0.144752	0.0243203	0.27425
ITGA8	10p13	0.144726	0.0243461	0.274381
HIC1	17p13.3	0.144713	0.0243594	0.274381
MAP7D1	1p34.3	0.144657	0.0244147	0.274848
C5AR1	19q13.32	0.144611	0.0244607	0.275211
TAS2R4	7q34	-0.144585	0.0244873	0.275244
ZNF19	16q22.2	-0.144565	0.0245068	0.275244
CRADD	12q22	0.144555	0.0245166	0.275244
SLC31A1	9q32	0.14454	0.0245322	0.275244
ZSCAN22	19q13.43	-0.144539	0.0245327	0.275244
POLR2M	15q21.3	-0.144513	0.0245594	0.275309
ZCCHC7	9p13.2	-0.144505	0.0245666	0.275309
TUBB7P	4q35.2	-0.144492	0.0245799	0.275309
EHD1	11q13.1	0.144393	0.0246797	0.276018
ROPN1L	5p15.2	0.144388	0.0246847	0.276018
SHH	7q36.3	0.144388	0.0246848	0.276018
ETF1	5q31.2	0.144359	0.0247134	0.276183
FBXW7	4q31.3	0.144345	0.0247274	0.276185
MLST8	16p13.3	0.144315	0.0247582	0.276372
FSTL4	5q31.1	0.144301	0.0247719	0.276372
NCALD	8q22.3	0.144272	0.0248018	0.276551
PCDH20	13q21.2	0.144257	0.0248164	0.276559
IFNA4	9p21.3	-0.144223	0.0248512	0.276792
STRIP2	7q32.1	0.144156	0.0249192	0.277331
ZHX3	20q12	0.144148	0.0249274	0.277331
CATSPER3	5q31.1	-0.14407	0.0250065	0.277703
ZNF37BP	10q11.21	-0.144067	0.0250092	0.277703
CCDC149	4p15.2	-0.144066	0.02501	0.277703
MAFK	7p22.3	0.14406	0.0250165	0.277703
FAM117B	2q33.2	-0.144004	0.0250734	0.27818
TBATA	10q22.1	0.143972	0.0251064	0.278391
TMSB4Y	Yq11.221	0.143934	0.025145	0.278636
COL6A1	21q22.3	0.143923	0.0251565	0.278636
ADGRE2	19p13.12	0.143865	0.0252159	0.279045
GTF2IP1	7q11.23	-0.143847	0.0252345	0.279045
SLC25A47	14q32.2	-0.143846	0.0252354	0.279045
PLAT	8p11.21	0.1438	0.0252828	0.279414
DUXA	19q13.43	0.14376	0.0253231	0.279704
ORAI2	7q22.1	0.143723	0.025362	0.279821
CCS	11q13.2	-0.143709	0.0253756	0.279821
SH3RF3	2q13	0.143706	0.0253795	0.279821
MYDGF	19p13.3	0.14368	0.0254061	0.279821
PRPS1L1	7p21.1	0.143665	0.0254217	0.279821
DICER1	14q32.13	-0.143664	0.0254223	0.279821
UBAC2	13q32.3	0.143653	0.0254336	0.279821
SLC2A6	9q34.2	0.143641	0.0254459	0.279821
RSPH9	6p21.1	0.143596	0.025493	0.280055
TGM3	20p13	0.143594	0.0254953	0.280055
DCAF17	2q31.1	-0.14357	0.0255199	0.280103
MYB	6q23.3	-0.143546	0.0255445	0.280103
OSBPL9	1p32.3	-0.14352	0.0255712	0.280103
NAALADL1	11q13.1	0.143519	0.025573	0.280103
FZD10	12q24.33	0.143516	0.0255761	0.280103
MMP9	20q13.12	0.143499	0.0255932	0.280103
SIGIRR	11p15.5	-0.143494	0.025598	0.280103
ARL3	10q24.32	0.143421	0.0256746	0.280662
CHCHD6	3q21.3	0.143418	0.0256773	0.280662
ORAI3	16p11.2	-0.143394	0.025702	0.280778
HIST1H1T	6p22.2	-0.143358	0.0257398	0.281037
FCER2	19p13.2	0.143317	0.0257829	0.281295
MAP4K5	14q22.1	-0.143309	0.0257917	0.281295
TIPARP	3q25.31	0.143274	0.025828	0.281364
FAM13B	5q31.2	-0.143254	0.0258488	0.281364
CD7	17q25.3	0.143252	0.0258506	0.281364
TOGARAM2	2p23.2	0.143249	0.0258544	0.281364
ZNF260	19q13.12	-0.143159	0.0259482	0.281931
KRT76	12q13.13	-0.143152	0.0259554	0.281931
HYPM	Xp11.4	0.143144	0.0259646	0.281931
STARD3NL	7p14.1	0.143124	0.0259847	0.281931
RPL4	15q22.31	-0.143102	0.0260084	0.281931
FAM177A1	14q13.2	-0.143098	0.0260128	0.281931
RGL1	1q25.3	0.14308	0.0260315	0.281931
CASP14	19p13.12	0.143073	0.026039	0.281931
DIPK2A	3q24	-0.14306	0.0260525	0.281931
THAP9	4q21.22	-0.143052	0.0260614	0.281931
PMCH	12q23.2	0.143051	0.0260621	0.281931
POGZ	1q21.3	-0.14303	0.0260847	0.282023
SAMHD1	20q11.23	0.142982	0.0261352	0.282416
FMNL1	17q21.31	0.142924	0.0261966	0.282681
WNT4	1p36.12	0.142917	0.0262042	0.282681
RTN3	11q13.1	-0.142902	0.0262199	0.282681
KLHDC2	14q21.3	-0.142897	0.0262244	0.282681
PEX11B	1q21.1	-0.142892	0.0262307	0.282681
SCYL2	12q23.1	0.142852	0.0262729	0.282682
SLC26A4	7q22.3	0.142847	0.026278	0.282682
COA8	14q32.33	-0.142832	0.0262936	0.282682
YIF1B	19q13.2	0.142831	0.0262945	0.282682
MLLT11	1q21.3	0.142825	0.0263016	0.282682
ASB1	2q37.3	0.142762	0.0263679	0.283242
SSX2	Xp11.22	0.142715	0.0264186	0.283634
TLR2	4q31.3	0.142639	0.0264998	0.284263
TRMT10B	9p13.2	-0.142633	0.0265057	0.284263
HIST1H3E	6p22.2	-0.14261	0.0265302	0.284372
SOHLH1	9q34.3	0.142574	0.0265689	0.284634
SAAL1	11p15.1	-0.142421	0.0267335	0.286244
EEF1A2	20q13.33	0.14239	0.0267672	0.286322
JSRP1	19p13.3	0.142388	0.0267696	0.286322
PECAM1	17q23.3	0.142339	0.0268221	0.286609
TPSG1	16p13.3	0.142336	0.0268251	0.286609
DIS3	13q21.33	0.142304	0.0268597	0.286726
PGA4	11q12.2	0.142276	0.0268904	0.286726
SLAMF6	1q23.2-q23.3	0.142273	0.0268936	0.286726
BTBD6	14q32.33	-0.142251	0.026917	0.286726
RUBCNL	13q14.13	0.14224	0.0269299	0.286726
PYGO2	1q21.3	-0.142237	0.0269326	0.286726
GDAP1	8q21.11	-0.142233	0.0269368	0.286726
PLAC4	21q22.2	0.142218	0.0269538	0.286728
PLEKHG2	19q13.2	0.142207	0.0269657	0.286728
TDRD12	19q13.11	0.142151	0.0270262	0.286939
IL34	16q22.1	0.142151	0.0270264	0.286939
FAM222A-AS1	12q24.11	0.142136	0.0270421	0.286939
MCC	5q22.2	0.142128	0.0270513	0.286939
MOCS1	6p21.2	0.142091	0.0270915	0.286939
PSMD8	19q13.2	0.142091	0.0270919	0.286939
TAFA1	3p14.1	0.142089	0.0270938	0.286939
C6ORF47	6p21.33	-0.142082	0.0271007	0.286939
POGLUT2	13q33.1	0.141973	0.02722	0.28801
PACC1	1q32.3	0.141963	0.0272307	0.28801
HHAT	1q32.2	-0.14193	0.0272673	0.288244
AVPR1A	12q14.2	0.141866	0.027338	0.288777
SAXO2	15q25.2	-0.141847	0.0273586	0.288777
UQCR11	19p13.3	0.141838	0.0273682	0.288777
C12ORF49	12q24.22	0.141831	0.0273756	0.288777
PSMB9	6p21.32	0.141797	0.0274134	0.289022
RAB35	12q24.23	0.141756	0.0274586	0.289294
LILRB3	19q13.42	0.141742	0.0274736	0.289294
GAGE1	Xp11.23	0.141734	0.0274828	0.289294
ZIC2	13q32.3	-0.141718	0.0275005	0.289328
HNRNPA1	12q13.13	-0.141669	0.0275545	0.289714
MGA	15q15.1	-0.141659	0.0275662	0.289714
GCDH	19p13.13	0.141605	0.0276253	0.290182
MAPRE3	2p23.3	0.141568	0.0276671	0.290468
CATSPER4	1p36.11	0.141445	0.027803	0.291452
RAB20	13q34	0.141442	0.027807	0.291452
SLC22A17	14q11.2	0.141437	0.0278122	0.291452
LRRC52-AS1	1q23.3-q24.1	0.141431	0.0278193	0.291452
SLC25A12	2q31.1	0.141399	0.0278547	0.291507
DAPP1	4q23	0.141396	0.027858	0.291507
RAB11FIP5	2p13.2	0.141387	0.0278684	0.291507
UCHL3	13q22.2	0.141373	0.0278835	0.291512
RAB24	5q35.3	0.141348	0.0279119	0.291656
LOC606724	16p11.2	0.141314	0.0279503	0.291904
TLN2	15q22.2	-0.14126	0.0280105	0.292316
CCDC30	1p34.2	-0.141252	0.0280191	0.292316
MRPL4	19p13.2	0.141229	0.0280457	0.292392
ZNF224	19q13.31	-0.14122	0.0280557	0.292392
ZNF416	19q13.43	-0.141142	0.0281433	0.293152
COQ7	16p12.3	-0.141113	0.0281762	0.293342
C3	19p13.3	0.141099	0.028191	0.293343
KRT13	17q21.2	-0.141036	0.0282631	0.293939
TOP1MT	8q24.3	-0.141	0.028303	0.294137
FAM214B	9p13.3	0.140993	0.0283116	0.294137
CCDC127	5p15.33	-0.140908	0.0284081	0.294985
ABCA3	16p13.3	-0.140873	0.0284475	0.29521
TMEM30B	14q23.1	-0.140846	0.0284779	0.29521
LINC00663	19p13.11	-0.140805	0.0285246	0.29521
SAYSD1	6p21.2	-0.140801	0.0285294	0.29521
PCOLCE	7q22.1	0.140794	0.0285372	0.29521
FARSA	19p13.13	0.140781	0.0285516	0.29521
TRIM45	1p13.1	-0.140781	0.0285526	0.29521
MED27	9q34.13	0.140769	0.0285656	0.29521
FAM169A	5q13.3	-0.140768	0.0285671	0.29521
TPSAB1	16p13.3	0.140736	0.0286038	0.29521
LCE1B	1q21.3	0.140727	0.0286133	0.29521
VWA7	6p21.33	0.140726	0.0286145	0.29521
EIF4E2	2q37.1	0.14072	0.0286222	0.29521
SHC1	1q21.3	0.140682	0.0286653	0.295478
CEP95	17q23.3	-0.140671	0.0286779	0.295478
HIST1H1D	6p22.2	0.140632	0.0287228	0.295788
ZNF23	16q22.2	-0.140601	0.0287574	0.295992
FKBP11	12q13.12	0.140543	0.0288245	0.29653
RIPK4	21q22.3	0.140471	0.0289079	0.297234
C19ORF54	19q13.2	-0.140455	0.0289264	0.297271
RAPGEF3	12q13.11	0.140437	0.0289464	0.297324
NUTM1	15q14	-0.140419	0.0289672	0.297384
CARD17	11q22.3	0.140404	0.0289849	0.297412
BMP5	6p12.1	0.140275	0.0291337	0.298533
BCAS4	20q13.13	0.140239	0.0291758	0.298533
DUSP8	11p15.5	0.140237	0.0291788	0.298533
FAM110B	8q12.1	0.140231	0.0291851	0.298533
COX4I2	20q11.21	0.140228	0.029189	0.298533
NPTX2	7q22.1	0.140227	0.0291896	0.298533
TMEM254	10q22.3	-0.140215	0.0292034	0.298533
ERAP2	5q15	0.140203	0.0292181	0.298533
FCRL4	1q23.1	0.140193	0.0292289	0.298533
DPF1	19q13.2	0.140156	0.0292729	0.298721
TRO	Xp11.21	0.140152	0.0292773	0.298721
ZFP3	17p13.2	-0.140098	0.0293405	0.299146
MAGI1	3p14.1	-0.14009	0.0293489	0.299146
TUBB8	10p15.3	-0.140042	0.0294053	0.299462
CCL7	17q12	0.140038	0.0294099	0.299462
KLHL18	3p21.31	0.139991	0.0294657	0.299877
LINC00294	11p13	-0.139955	0.0295079	0.30012
DEFA1B	8p23.1	0.139944	0.0295198	0.30012
C17ORF107	17p13.2	0.139921	0.0295472	0.300181
TARP	7p14.1	0.139894	0.029579	0.300181
FRRS1L	9q31.3	0.139888	0.0295857	0.300181
WASHC2A	10q11.23	-0.139888	0.029586	0.300181
CLEC16A	16p13.13	0.139865	0.0296133	0.300306
RNF186	1p36.13	0.139843	0.0296388	0.300411
STEAP4	7q21.12	0.139776	0.0297176	0.301014
HHLA2	3q13.13	0.139754	0.0297436	0.301014
AHNAK2	14q32.33	-0.139745	0.0297541	0.301014
ADGRV1	5q14.3	0.139711	0.029795	0.301014
C1ORF198	1q42.2	-0.139701	0.0298071	0.301014
ZNF7	8q24.3	-0.1397	0.0298081	0.301014
GTPBP2	6p21.1	0.139685	0.0298252	0.301014
KDF1	1p36.11	-0.139682	0.0298297	0.301014
R3HDM4	19p13.3	0.139678	0.0298342	0.301014
MEI1	22q13.2	0.139628	0.0298929	0.301454
LINC00520	14q22.3	0.13961	0.0299141	0.301513
C9ORF16	9q34.11	0.139593	0.0299346	0.301513
REEP6	19p13.3	-0.139585	0.0299441	0.301513
FAM83H	8q24.3	-0.139557	0.0299768	0.301573
HIST2H3D	1q21.2	0.139553	0.0299817	0.301573
MTA1	14q32.33	-0.139542	0.0299955	0.301573
ATP1A1-AS1	1p13.1	-0.139505	0.0300388	0.301857
TIMM17A	1q32.1	0.139455	0.0300994	0.302313
MIR4697HG	11q25	-0.139426	0.0301337	0.302384
XBP1	22q12.1|22q12	0.139423	0.0301368	0.302384
ARL5C	17q12	0.139407	0.0301561	0.302426
PTPN9	15q24.2	-0.139373	0.030197	0.302496
COL22A1	8q24.23-q24.3	0.139368	0.0302029	0.302496
CNGB1	16q21	0.139363	0.0302086	0.302496
TUBA1C	12q13.12	0.139322	0.0302583	0.302681
PFKM	12q13.11	0.139309	0.030273	0.302681
ZNF709	19p13.2	-0.139302	0.0302817	0.302681
CCL8	17q12	0.139288	0.030299	0.302681
CD300C	17q25.1	0.139284	0.030303	0.302681
KRIT1	7q21.2	-0.139254	0.0303391	0.302753
ODC1	2p25.1	0.139253	0.0303406	0.302753
SCAF4	21q22.11	-0.139213	0.0303884	0.302964
[truncated: 17,938 more rows]

## Sheet: CC CSF3R
Correlated Gene	Cytoband	Spearman's Correlation	p-Value	q-Value
FPR1	19q13.41	0.922583	2.96893e-101	5.91916e-97
FCGR3B	1q23.3	0.898849	5.92074e-88	5.90209e-84
FGR	1p35.3	0.893551	1.951e-85	1.29657e-81
MEFV	16p13.3	0.890282	5.99983e-84	2.99047e-80
RASGRP4	19q13.2	0.889155	1.90463e-83	7.5945e-80
FPR2	19q13.41	0.887153	1.44037e-82	4.78612e-79
AQP9	15q21.3	0.880523	8.98984e-80	2.56043e-76
ADGRG3	16q21	0.879747	1.86145e-79	4.63897e-76
ITGAX	16p11.2	0.877818	1.11322e-78	2.46603e-75
SIGLEC5	19q13.41	0.875171	1.23491e-77	2.46205e-74
LILRB2	19q13.42	0.873585	5.08462e-77	9.21564e-74
LILRB3	19q13.42	0.868221	5.31124e-75	8.82418e-72
LILRA6	19q13.42	0.867532	9.50979e-75	1.45844e-71
MYO1F	19p13.2	0.865029	7.67402e-74	1.09283e-70
PLEK	2p14	0.863909	1.92629e-73	2.56029e-70
LILRA2	19q13.42	0.863773	2.15308e-73	2.68287e-70
PIK3R5	17p13.1	0.861052	1.94622e-72	2.28246e-69
CLEC7A	12p13.2	0.860144	4.01384e-72	4.44577e-69
CD163	12p13.31	0.858326	1.68487e-71	1.76796e-68
FCAR	19q13.42	0.857858	2.43e-71	2.42235e-68
CYTH4	22q13.1	0.857484	3.25137e-71	3.08679e-68
HCK	20q11.21	0.855952	1.06478e-70	9.6493e-68
CASS4	20q13.31	0.855507	1.4985e-70	1.26496e-67
LRRC25	19p13.11	0.855486	1.52275e-70	1.26496e-67
GLT1D1	12q24.33	0.852889	1.09415e-69	8.72561e-67
LCP2	5q35.1	0.852186	1.85393e-69	1.42161e-66
MNDA	1q23.1	0.85092	4.75894e-69	3.51403e-66
C3AR1	12p13.31	0.844381	5.41571e-67	3.85618e-64
SIRPB2	20p13	0.840256	9.60677e-66	6.60449e-63
CSF2RB	22q12.3	0.837988	4.50865e-65	2.9963e-62
SIGLEC7	19q13.41	0.836863	9.62465e-65	6.18989e-62
CD300A	17q25.1	0.83671	1.06685e-64	6.61187e-62
FCN1	9q34.3	0.836672	1.09441e-64	6.61187e-62
FPR3	19q13.41	0.836587	1.15838e-64	6.79256e-62
TLR8	Xp22.2	0.836338	1.36873e-64	7.79667e-62
LILRB1	19q13.42	0.835403	2.55419e-64	1.41453e-61
S100A8	1q21.3	0.833404	9.55872e-64	5.1506e-61
BCL2A1	15q25.1	0.83306	1.19738e-63	6.28217e-61
PILRA	7q22.1	0.832812	1.40909e-63	7.11715e-61
SIGLEC9	19q13.41	0.832791	1.42793e-63	7.11715e-61
NCF2	1q25.3	0.832419	1.82093e-63	8.85459e-61
HK3	5q35.2	0.830666	5.66976e-63	2.64317e-60
SRGN	10q22.1	0.830657	5.70077e-63	2.64317e-60
CLEC4E	12p13.31	0.830217	7.57013e-63	3.43013e-60
SPI1	11p11.2	0.829945	9.00979e-63	3.99174e-60
CCR1	3p21.31	0.825813	1.23153e-61	5.33761e-59
LILRA5	19q13.42	0.824716	2.43612e-61	1.03338e-58
CD86	3q13.33	0.821624	1.62679e-60	6.75696e-58
C5AR1	19q13.32	0.821377	1.88952e-60	7.68802e-58
SLAMF8	1q23.2	0.821261	2.02838e-60	8.08796e-58
PDCD1LG2	9p24.1	0.821041	2.31657e-60	9.05597e-58
HRH2	5q35.2	0.819582	5.58555e-60	2.14152e-57
CD14	5q31.3	0.818167	1.30114e-59	4.89451e-57
MRC1	10p12.33	0.817788	1.63027e-59	6.019e-57
IGSF6	16p12.2	0.816747	3.01972e-59	1.09462e-56
CYBB	Xp21.1-p11.4	0.815239	7.31773e-59	2.60524e-56
LAIR1	19q13.42	0.815203	7.47514e-59	2.61459e-56
CMKLR1	12q23.3	0.814731	9.84376e-59	3.38371e-56
CSF1R	5q32	0.811633	5.88901e-58	1.98999e-55
CD84	1q23.3	0.809992	1.49893e-57	4.98069e-55
CD53	1p13.3	0.809377	2.12268e-57	6.93767e-55
ITGB2	21q22.3	0.809046	2.55711e-57	8.22276e-55
TRPV2	17p11.2	0.80883	2.88898e-57	9.14248e-55
LILRB4	19q13.42	0.808617	3.25566e-57	1.01419e-54
KCNJ15	21q22.13-q22.2	0.807428	6.33468e-57	1.94299e-54
FMNL1	17q21.31	0.806888	8.55903e-57	2.58547e-54
FAM20A	17q24.2	0.805989	1.40952e-56	4.19427e-54
GPR84	12q13.13	0.805755	1.60394e-56	4.70262e-54
STX11	6q24.2	0.805511	1.83513e-56	5.29304e-54
IL10RA	11q23.3	0.805489	1.85842e-56	5.29304e-54
CLEC4A	12p13.31	0.803203	6.50501e-56	1.82663e-53
STAB1	3p21.1	0.802609	8.98245e-56	2.48726e-53
SIGLEC10	19q13.41	0.800628	2.61486e-55	7.14144e-53
MS4A7	11q12.2	0.800549	2.72891e-55	7.3522e-53
NLRC4	2p22.3	0.798382	8.6598e-55	2.30201e-52
CD33	19q13.41	0.798098	1.00626e-54	2.6397e-52
FCER1G	1q23.3	0.797586	1.31885e-54	3.41479e-52
PLXNC1	12q22	0.796104	2.87167e-54	7.34007e-52
ITGAM	16p11.2	0.794247	7.5456e-54	1.90426e-51
DOK2	8p21.3	0.792239	2.12159e-53	5.28727e-51
C1QC	1p36.12	0.791798	2.65835e-53	6.54314e-51
FCGR2C	1q23.3	0.791665	2.84499e-53	6.91715e-51
FCGR2A	1q23.3	0.790922	4.15247e-53	9.97443e-51
CD300LF	17q25.1	0.790623	4.83303e-53	1.14156e-50
CXCR1	2q35	0.79061	4.86695e-53	1.14156e-50
MS4A4A	11q12.2	0.790071	6.39265e-53	1.48198e-50
HCAR2	12q24.31	0.789976	6.70764e-53	1.53713e-50
FCGR3A	1q23.3	0.789866	7.0904e-53	1.60638e-50
TMEM273	10q11.23	0.789343	9.23405e-53	2.06853e-50
SAMSN1	21q11.2	0.789136	1.02494e-52	2.27047e-50
MPEG1	11q12.1	0.788702	1.2745e-52	2.79228e-50
MYO1G	7p13	0.788143	1.6866e-52	3.65497e-50
LST1	6p21.33	0.788085	1.73665e-52	3.72296e-50
TFEC	7q31.2	0.787942	1.86551e-52	3.95667e-50
LAPTM5	1p35.2	0.787817	1.9861e-52	4.16809e-50
NCF1	7q11.23	0.787499	2.32727e-52	4.83321e-50
ADGRE3	19p13.12	0.786566	3.7028e-52	7.61059e-50
NLRP3	1q44	0.785712	5.64977e-52	1.14938e-49
TYROBP	19q13.12	0.783707	1.51336e-51	3.04766e-49
CHST11	12q23.3	0.783382	1.77379e-51	3.53641e-49
HCLS1	3q13.33	0.782763	2.39801e-51	4.73358e-49
VSIG4	Xq12	0.782637	2.5497e-51	4.98367e-49
C1QB	1p36.12	0.782533	2.68205e-51	5.19145e-49
PLEKHO2	15q22.31	0.78222	3.1225e-51	5.98589e-49
ADGRE2	19p13.12	0.78181	3.8082e-51	7.23086e-49
CD4	12p13.31	0.781769	3.88382e-51	7.30489e-49
DOCK2	5q35.1	0.779255	1.30009e-50	2.42242e-48
NCKAP1L	12q13.13-q13.2	0.777879	2.50276e-50	4.62015e-48
ALOX5AP	13q12.3	0.777039	3.72207e-50	6.80797e-48
LCP1	13q14.13	0.77683	4.10798e-50	7.44552e-48
ZEB2	2q22.3	0.776755	4.25651e-50	7.60461e-48
HCAR3	12q24.31	0.776747	4.27204e-50	7.60461e-48
SLA	8q24.22	0.776694	4.38056e-50	7.70695e-48
DPEP2	16q22.1	0.776681	4.40685e-50	7.70695e-48
FAM49A	2p24.2	0.776325	5.21182e-50	9.03549e-48
HAVCR2	5q33.3	0.776053	5.92181e-50	1.01778e-47
WAS	Xp11.23	0.775726	6.90314e-50	1.17631e-47
SELL	1q24.2	0.774842	1.04375e-49	1.76349e-47
MCEMP1	19p13.2	0.774469	1.24209e-49	2.08097e-47
TREM1	6p21.1	0.773794	1.70001e-49	2.82443e-47
P2RY13	3q25.1	0.773462	1.98288e-49	3.26716e-47
TAGAP	6q25.3	0.773233	2.2043e-49	3.60223e-47
CD300E	17q25.1	0.772102	3.7155e-49	6.00591e-47
ARHGAP30	1q23.3	0.77209	3.73543e-49	6.00591e-47
IL2RA	10p15.1	0.770631	7.29351e-49	1.16329e-46
SIGLEC1	20p13	0.770356	8.26626e-49	1.30797e-46
GBP5	1p22.2	0.769461	1.24213e-48	1.94995e-46
MAFB	20q12	0.768918	1.58927e-48	2.46121e-46
LILRA1	19q13.42	0.768913	1.59249e-48	2.46121e-46
GPR65	14q31.3	0.768001	2.40484e-48	3.6881e-46
GPR141	7p14.1	0.767783	2.65258e-48	4.03699e-46
FCGR2B	1q23.3	0.766709	4.29525e-48	6.48745e-46
SCARF1	17p13.3	0.766648	4.41576e-48	6.61933e-46
ST8SIA4	5q21.1	0.766318	5.1166e-48	7.61265e-46
TLR1	4p14	0.766246	5.28342e-48	7.80263e-46
CD80	3q13.33	0.766077	5.69842e-48	8.35363e-46
RASSF2	20p13	0.765815	6.40425e-48	9.31982e-46
CD300LB	17q25.1	0.765554	7.19485e-48	1.03945e-45
THEMIS2	1p35.3	0.76536	7.84429e-48	1.12512e-45
MS4A6A	11q12.2	0.764986	9.25994e-48	1.31868e-45
ADAMTS2	5q35.3	0.762656	2.5897e-47	3.66176e-45
CXORF21	Xp21.2	0.761643	4.0357e-47	5.66617e-45
MMP25	16p13.3	0.761025	5.28187e-47	7.36396e-45
PRAM1	19p13.2	0.760932	5.50037e-47	7.61533e-45
SFMBT2	10p14	0.760807	5.8085e-47	7.98649e-45
EVI2A	17q11.2	0.760659	6.19493e-47	8.45947e-45
CSF1	1p13.3	0.760124	7.81138e-47	1.05943e-44
C1QA	1p36.12	0.759411	1.06375e-46	1.43297e-44
KLHL6	3q27.1	0.758254	1.75038e-46	2.3421e-44
KCNK13	14q32.11	0.758205	1.78736e-46	2.37564e-44
PTAFR	1p35.3	0.757535	2.38232e-46	3.14545e-44
CCR2	3p21.31	0.757512	2.40595e-46	3.15575e-44
FCGR1B	1p11.2	0.757474	2.44528e-46	3.18638e-44
AIF1	6p21.33	0.757406	2.51717e-46	3.25875e-44
CR1	1q32.2	0.757322	2.60926e-46	3.35618e-44
CD209	19p13.2	0.757191	2.75954e-46	3.52673e-44
PTPRC	1q31.3-q32.1	0.756733	3.35534e-46	4.26085e-44
P2RX7	12q24.31	0.755931	4.72119e-46	5.95737e-44
PIK3R6	17p13.1	0.755481	5.71315e-46	7.16372e-44
TNFSF13B	13q33.3	0.75531	6.14238e-46	7.65378e-44
SLC11A1	2q35	0.754602	8.28445e-46	1.02588e-43
DOCK10	2q36.2	0.754525	8.55814e-46	1.05323e-43
PLA2G7	6p12.3	0.754357	9.1882e-46	1.12384e-43
CCN4	8q24.22	0.753456	1.34155e-45	1.63088e-43
MYO5A	15q21.2	0.752811	1.75792e-45	2.1241e-43
ARHGAP25	2p13.3	0.752356	2.12651e-45	2.55398e-43
BTK	Xq22.1	0.751742	2.74652e-45	3.27889e-43
LILRB5	19q13.42	0.751389	3.18115e-45	3.77516e-43
GPNMB	7p15.3	0.751351	3.23049e-45	3.81102e-43
SCIMP	17p13.2	0.750732	4.17772e-45	4.89948e-43
NCF1B	7q11.23	0.750002	5.64961e-45	6.58691e-43
GPR176	15q14-q15.1	0.748885	8.94638e-45	1.037e-42
OSM	22q12.2	0.748308	1.13364e-44	1.30643e-42
SLC1A3	5p13.2	0.748042	1.26349e-44	1.44771e-42
CHST2	3q24	0.747196	1.78463e-44	2.03315e-42
ABI3	17q21.32	0.746855	2.05099e-44	2.32333e-42
APBB1IP	10p12.1	0.746451	2.41616e-44	2.72152e-42
CD300C	17q25.1	0.745654	3.33746e-44	3.73815e-42
FAM78A	9q34.13	0.743962	6.59705e-44	7.34779e-42
CCL3	17q12	0.74334	8.46503e-44	9.37596e-42
PIK3CG	7q22.3	0.742142	1.36522e-43	1.50378e-41
PARVG	22q13.31	0.742007	1.44031e-43	1.57777e-41
FCGR1CP	1q21.1	0.74183	1.54525e-43	1.68348e-41
FLI1	11q24.3	0.741609	1.68696e-43	1.82788e-41
CLEC4D	12p13.31	0.741269	1.93031e-43	2.08025e-41
DOK3	5q35.3	0.741247	1.94765e-43	2.08765e-41
NFAM1	22q13.2	0.741116	2.05088e-43	2.18654e-41
STARD8	Xq13.1	0.740994	2.15229e-43	2.28245e-41
IL10	1q32.1	0.740949	2.19153e-43	2.31178e-41
ADORA2A	22q11.23	0.740797	2.32696e-43	2.44172e-41
MSR1	8p22	0.740572	2.54356e-43	2.65502e-41
ARHGAP9	12q13.3	0.739788	3.46484e-43	3.59784e-41
TLR2	4q31.3	0.738728	5.25312e-43	5.4265e-41
SASH3	Xq26.1	0.738598	5.52642e-43	5.67939e-41
CEACAM4	19q13.2	0.738085	6.75281e-43	6.90415e-41
LSP1	11p15.5	0.736845	1.09438e-42	1.11319e-40
GIMAP6	7q36.1	0.736422	1.28968e-42	1.3052e-40
NCF1C	7q11.23	0.735371	1.93648e-42	1.94988e-40
HS3ST3B1	17p12	0.73524	2.03666e-42	2.04045e-40
EVI2B	17q11.2	0.734691	2.51537e-42	2.50744e-40
IL21R	16p12.1	0.733026	4.76046e-42	4.72186e-40
DPYD	1p21.3	0.732687	5.41669e-42	5.34616e-40
MAF	16q23.2	0.732291	6.2986e-42	6.18597e-40
VNN2	6q23.2	0.731831	7.50078e-42	7.33054e-40
FGD2	6p21.2	0.731564	8.29933e-42	8.0714e-40
RHOH	4p14	0.731295	9.19062e-42	8.89483e-40
CLEC12A	12p13.31	0.730777	1.11809e-41	1.07688e-39
CLMP	11q24.1	0.729966	1.51805e-41	1.45506e-39
ARHGEF6	Xq26.3	0.729293	1.95439e-41	1.86434e-39
CD274	9p24.1	0.728543	2.58885e-41	2.45781e-39
IL4I1	19q13.33	0.728394	2.73691e-41	2.58605e-39
GIMAP4	7q36.1	0.728107	3.04664e-41	2.86513e-39
CCL4	17q12	0.727384	3.98889e-41	3.73364e-39
FCGR1A	1q21.2	0.72732	4.08553e-41	3.80623e-39
BCAT1	12p12.1	0.727153	4.34694e-41	4.03093e-39
NRP1	10p11.22	0.724153	1.31593e-40	1.21461e-38
TNFAIP8L2	1q21.3	0.723628	1.59499e-40	1.46541e-38
ATP8B2	1q21.3	0.722874	2.10051e-40	1.921e-38
HLA-DOA	6p21.32	0.722597	2.32428e-40	2.11595e-38
CYP7B1	8q12.3	0.721603	3.33487e-40	3.02215e-38
NLRP12	19q13.42	0.721526	3.42939e-40	3.09375e-38
RCSD1	1q24.2	0.721214	3.84043e-40	3.44895e-38
P2RY6	11q13.4	0.72062	4.75988e-40	4.2555e-38
TYMP	22q13.33	0.72003	5.889e-40	5.24147e-38
C1ORF162	1p13.2	0.719786	6.4294e-40	5.69702e-38
LRRK2	12q12	0.719672	6.6993e-40	5.90991e-38
HSD11B1	1q32.2	0.719493	7.1459e-40	6.27611e-38
LILRA3	19q13.4	0.719026	8.45023e-40	7.38914e-38
ADAP2	17q11.2	0.718683	9.55372e-40	8.31758e-38
APOBEC3A	22q13.1	0.718365	1.07066e-39	9.2808e-38
TLR7	Xp22.2	0.717227	1.6068e-39	1.38679e-37
ALPK2	18q21.31-q21.32	0.717062	1.7035e-39	1.4639e-37
IFFO1	12p13.31	0.716496	2.08313e-39	1.78246e-37
GIMAP8	7q36.1	0.715261	3.22503e-39	2.74775e-37
LY96	8q21.11	0.714452	4.28779e-39	3.63769e-37
CFH	1q31.3	0.713707	5.56979e-39	4.70529e-37
SEMA6B	19p13.3	0.712935	7.29782e-39	6.1391e-37
TNFRSF8	1p36.22	0.712698	7.92532e-39	6.63896e-37
GAB3	Xq28	0.712675	7.99116e-39	6.6661e-37
SPN	16p11.2	0.712407	8.77277e-39	7.28761e-37
IL1R1	2q11.2-q12.1	0.712077	9.84215e-39	8.14203e-37
C16ORF54	16p11.2	0.711514	1.19714e-38	9.82683e-37
GMFG	19q13.2	0.711512	1.19773e-38	9.82683e-37
IKZF1	7p12.2	0.711002	1.42937e-38	1.16792e-36
CFP	Xp11.23	0.710554	1.66958e-38	1.35863e-36
TNFSF8	9q32-q33.1	0.710368	1.78025e-38	1.4428e-36
GNB4	3q26.33	0.709803	2.16383e-38	1.74657e-36
FYB1	5p13.1	0.709623	2.3019e-38	1.85052e-36
ITGAL	16p11.2	0.708782	3.07355e-38	2.46094e-36
CTSL	9q21.33	0.708397	3.50769e-38	2.79731e-36
VIM	10p13	0.707907	4.14862e-38	3.29526e-36
HLA-DPB1	6p21.32	0.707607	4.59611e-38	3.63621e-36
CD180	5q12.3	0.70747	4.81648e-38	3.7955e-36
CD37	19q13.33	0.707064	5.53095e-38	4.34136e-36
ACP5	19p13.2	0.706265	7.25912e-38	5.67549e-36
OSMR	5p13.1	0.705799	8.50159e-38	6.62094e-36
RAB31	18p11.22	0.705742	8.6691e-38	6.72217e-36
SLC37A2	11q24.2	0.705732	8.699e-38	6.72217e-36
SAMHD1	20q11.23	0.705605	9.07882e-38	6.98859e-36
SLAMF7	1q23.3	0.705345	9.91664e-38	7.60416e-36
CHST15	10q26.13	0.705322	9.99363e-38	7.63383e-36
ITGA4	2q31.3	0.705261	1.02018e-37	7.76312e-36
TSPAN4	11p15.5	0.705094	1.07936e-37	8.18221e-36
GIMAP1	7q36.1	0.70425	1.43496e-37	1.08367e-35
RGS18	1q31.2	0.703982	1.57009e-37	1.18124e-35
NHSL2	Xq13.1	0.703669	1.7447e-37	1.30767e-35
GPR34	Xp11.4	0.703641	1.76099e-37	1.31494e-35
TNFSF14	19p13.3	0.703218	2.02977e-37	1.50998e-35
OLR1	12p13.2	0.703081	2.12533e-37	1.57519e-35
PREX1	20q13.13	0.702594	2.50153e-37	1.84715e-35
MAP3K12	12q13.13	0.70201	3.03969e-37	2.23625e-35
2020-03-01	4q32.2-q32.3	0.701927	3.125e-37	2.29055e-35
CCR5	3p21.31	0.701727	3.34024e-37	2.43936e-35
CAMK1G	1q32.2	0.700968	4.29993e-37	3.12875e-35
CD93	20p11.21	0.700725	4.66175e-37	3.37968e-35
SIRPB1	20p13	0.700488	5.04355e-37	3.64323e-35
ADGRE1	19p13.3-p13.2	0.69961	6.74389e-37	4.8539e-35
EMILIN2	18p11.32-p11.31	0.698726	9.02485e-37	6.47225e-35
TNFAIP6	2q23.3	0.69855	9.56315e-37	6.83371e-35
SLC31A2	9q32	0.698208	1.06979e-36	7.61728e-35
ADAM12	10q26.2	0.697202	1.4879e-36	1.05567e-34
SELPLG	12q24.11	0.697037	1.57041e-36	1.11026e-34
CCR8	3p22.1	0.696914	1.63456e-36	1.15153e-34
ICAM1	19p13.2	0.69601	2.19518e-36	1.53817e-34
CLEC5A	7q34	0.696004	2.19882e-36	1.53817e-34
CALHM2	10q24.33	0.695645	2.47176e-36	1.72306e-34
JAML	11q23.3	0.695198	2.85782e-36	1.98524e-34
SUCNR1	3q25.1	0.695184	2.87065e-36	1.98723e-34
HLA-DPA1	6p21.32	0.695159	2.89335e-36	1.99601e-34
TNFRSF9	1p36.23	0.694085	4.09664e-36	2.81336e-34
COL15A1	9q22.33	0.694077	4.10637e-36	2.81336e-34
CD48	1q23.3	0.69404	4.15642e-36	2.8379e-34
DOCK4	7q31.1	0.693782	4.51715e-36	3.07367e-34
AXL	19q13.2	0.693768	4.53693e-36	3.07662e-34
WIPF1	2q31.1	0.69358	4.8203e-36	3.2577e-34
POU2F2	19q13.2	0.693241	5.37711e-36	3.62174e-34
PTGIR	19q13.32	0.692771	6.25387e-36	4.19809e-34
HCST	19q13.12	0.69127	1.01128e-35	6.76574e-34
PPP1R16B	20q11.23	0.691143	1.05311e-35	7.02199e-34
MRAS	3q22.3	0.690068	1.48253e-35	9.85242e-34
ADA2	22q11.1	0.689676	1.67894e-35	1.11206e-33
ATP8B4	15q21.2	0.689548	1.74839e-35	1.15423e-33
MATK	19p13.3	0.689226	1.93596e-35	1.27384e-33
RASAL3	19p13.12	0.689065	2.03761e-35	1.33631e-33
GPR68	14q32.11	0.688583	2.37269e-35	1.55096e-33
CLEC2B	12p13.31	0.688318	2.57963e-35	1.68072e-33
CXCR2	2q35	0.68809	2.77214e-35	1.80026e-33
LAT2	7q11.23	0.687475	3.36406e-35	2.17757e-33
GIMAP5	7q36.1	0.687194	3.67364e-35	2.37027e-33
HLA-DMB	6p21.32	0.686901	4.02732e-35	2.59008e-33
CYSLTR2	13q14.2	0.686535	4.51667e-35	2.89546e-33
CEBPE	14q11.2	0.68626	4.92379e-35	3.14633e-33
IL7R	5p13.2	0.686175	5.05595e-35	3.22046e-33
DDR2	1q23.3	0.686068	5.2274e-35	3.31906e-33
TMEM140	7q33	0.685922	5.47074e-35	3.46254e-33
IL2RB	22q12.3	0.685709	5.84758e-35	3.68934e-33
TRPV4	12q24.11	0.6853	6.64287e-35	4.17788e-33
GYPC	2q14.3	0.684981	7.33701e-35	4.59993e-33
PRR16	5q23.1	0.68479	7.7849e-35	4.86544e-33
SH2D3C	9q34.11	0.684386	8.82792e-35	5.50007e-33
SLC15A3	11q12.2	0.684372	8.86512e-35	5.50604e-33
GFPT2	5q35.3	0.684191	9.37781e-35	5.80638e-33
CD226	18q22.2	0.684072	9.73058e-35	6.00615e-33
PLEKHO1	1q21.2	0.683614	1.1212e-34	6.89919e-33
CCL18	17q12	0.683523	1.15347e-34	7.07594e-33
COLEC12	18p11.32	0.683436	1.18491e-34	7.24648e-33
RAB42	1p35.3	0.682446	1.60824e-34	9.80532e-33
FGL2	7q11.23	0.682282	1.69167e-34	1.02826e-32
PIK3CD	1p36.22	0.68211	1.78355e-34	1.08081e-32
INHBA	7p14.1	0.682088	1.79566e-34	1.08485e-32
PRKCB	16p12.2-p12.1	0.68205	1.81683e-34	1.09432e-32
TNFRSF4	1p36.33	0.681299	2.28806e-34	1.37401e-32
LRRC8C	1p22.2	0.681025	2.48808e-34	1.48964e-32
RASSF5	1q32.1	0.680523	2.90123e-34	1.73179e-32
TRAF3IP3	1q32.2	0.680511	2.91164e-34	1.73281e-32
COL6A2	21q22.3	0.680061	3.34028e-34	1.982e-32
C5ORF58	5q35.1	0.679476	3.99243e-34	2.36193e-32
VCAM1	1p21.2	0.679332	4.17099e-34	2.46027e-32
MSN	Xq12	0.679244	4.28421e-34	2.5196e-32
CYSLTR1	Xq21.1	0.679149	4.40972e-34	2.58578e-32
COL6A1	21q22.3	0.679027	4.57718e-34	2.67611e-32
APOE	19q13.32	0.677305	7.70856e-34	4.49373e-32
GGTA1P	9q33.2	0.676657	9.37278e-34	5.44796e-32
ZNF469	16q24.2	0.676559	9.65396e-34	5.59509e-32
CNRIP1	2p14	0.676529	9.74043e-34	5.62884e-32
CCL8	17q12	0.675588	1.29221e-33	7.44589e-32
TIFAB	5q31.1	0.673924	2.12428e-33	1.22051e-31
FOXP3	Xp11.23	0.673512	2.40118e-33	1.37564e-31
ADAM8	10q26.3	0.673394	2.48667e-33	1.42054e-31
FOLR2	11q13.4	0.673272	2.57905e-33	1.4691e-31
CCL13	17q12	0.673212	2.62533e-33	1.4912e-31
PLXDC2	10p12.31	0.672622	3.12699e-33	1.7683e-31
TGFB1	19q13.2	0.672618	3.13092e-33	1.7683e-31
CCL2	17q12	0.672263	3.47766e-33	1.95859e-31
FBN1	15q21.1	0.672039	3.71624e-33	2.08706e-31
SNAI2	8q11.21	0.6719	3.87191e-33	2.16838e-31
PCDH17	13q21.1	0.671568	4.27055e-33	2.38493e-31
SYT11	1q22	0.67136	4.53999e-33	2.52832e-31
WDFY4	10q11.23	0.671323	4.59012e-33	2.54912e-31
PDPN	1p36.21	0.671035	4.9964e-33	2.76703e-31
COL3A1	2q32.2	0.670736	5.45711e-33	3.01381e-31
COL5A2	2q32.2	0.670413	5.99984e-33	3.30439e-31
HLA-DQA1	6p21.32	0.670383	6.0538e-33	3.32492e-31
CCL4L1	17q12	0.669804	7.17309e-33	3.92884e-31
NID2	14q22.1	0.669392	8.09356e-33	4.42086e-31
ARHGAP15	2q22.2-q22.3	0.669212	8.52979e-33	4.6464e-31
HEG1	3q21.2	0.669097	8.82177e-33	4.79236e-31
RFLNB	17p13.3	0.669013	9.04273e-33	4.89905e-31
NRROS	3q29	0.668598	1.02044e-32	5.5134e-31
KCNN3	1q21.3	0.66851	1.04724e-32	5.64291e-31
SLFN11	17q12	0.668453	1.0647e-32	5.72155e-31
LY86	6p25.1	0.668406	1.07925e-32	5.78415e-31
COL6A3	2q37.3	0.668321	1.10648e-32	5.91419e-31
LYVE1	11p15.4	0.668166	1.15756e-32	6.17067e-31
TNFAIP2	14q32.32	0.667803	1.2866e-32	6.84025e-31
SDK1	7p22.2	0.667493	1.40749e-32	7.46306e-31
CLEC1A	12p13.2	0.667091	1.58172e-32	8.36467e-31
DYSF	2p13.2	0.667008	1.62023e-32	8.54566e-31
CCDC88A	2p16.1	0.666462	1.89782e-32	9.98332e-31
CLIP4	2p23.2	0.665096	2.81495e-32	1.47689e-30
DNAJC5B	8q13.1	0.664701	3.15303e-32	1.64992e-30
KCNA3	1p13.3	0.664343	3.49461e-32	1.82387e-30
ANGPTL2	9q33.3	0.663974	3.88469e-32	2.02217e-30
ST3GAL6	3q12.1	0.663946	3.91591e-32	2.03177e-30
VASH1	14q24.3	0.663939	3.92352e-32	2.03177e-30
SIGLEC14	19q13.41	0.662895	5.28833e-32	2.73143e-30
SIGLEC11	19q13.33	0.662326	6.21844e-32	3.20354e-30
HAPLN3	15q26.1	0.661742	7.34275e-32	3.773e-30
BICC1	10q21.1	0.661081	8.8557e-32	4.53871e-30
ADAMTS12	5p13.3-p13.2	0.6609	9.32201e-32	4.76546e-30
C20ORF194	20p13	0.660795	9.60321e-32	4.89666e-30
OSCAR	19q13.42	0.660562	1.0257e-31	5.2167e-30
ZNF467	7q36.1	0.660196	1.13738e-31	5.76999e-30
C1R	12p13.31	0.659839	1.25804e-31	6.36586e-30
IFI30	19p13.11	0.659329	1.45263e-31	7.33192e-30
MSC	8q13.3	0.65924	1.48907e-31	7.49688e-30
TLR6	4p14	0.658698	1.7343e-31	8.70952e-30
P2RY8	Xp22.33 and Yp11.2	0.658446	1.86162e-31	9.3254e-30
VMO1	17p13.2	0.658047	2.08184e-31	1.04024e-29
OPRL1	20q13.33	0.658028	2.0929e-31	1.04315e-29
FBLN2	3p25.1	0.657718	2.28233e-31	1.13473e-29
COL8A1	3q12.1	0.657665	2.31664e-31	1.14892e-29
CCDC80	3q13.2	0.657444	2.46425e-31	1.2191e-29
TREM2	6p21.1	0.657388	2.50303e-31	1.23522e-29
GGT5	22q11.23	0.657288	2.57386e-31	1.26704e-29
FRMD6	14q22.1	0.657009	2.78195e-31	1.36468e-29
APBA2	15q13.1	0.657004	2.78589e-31	1.36468e-29
ALOX15B	17p13.1	0.656454	3.24788e-31	1.58708e-29
ALPL	1p36.12	0.656424	3.27452e-31	1.59619e-29
BASP1	5p15.1	0.656387	3.30865e-31	1.60889e-29
FAM20C	7p22.3	0.65615	3.5342e-31	1.71439e-29
TMEM26	10q21.2	0.655731	3.97062e-31	1.92141e-29
SLAMF1	1q23.3	0.655717	3.98558e-31	1.92398e-29
ZNF804A	2q32.1	0.655638	4.07464e-31	1.9607e-29
MRC2	17q23.2	0.655632	4.0813e-31	1.9607e-29
JAK3	19p13.11	0.655326	4.44235e-31	2.12902e-29
CTLA4	2q33.2	0.654976	4.89416e-31	2.33992e-29
ZNF366	5q13.2|5q13.2	0.65482	5.11096e-31	2.43773e-29
C1S	12p13.31	0.654423	5.70394e-31	2.71407e-29
MMP2	16q12.2	0.654333	5.84709e-31	2.77556e-29
GALNT15	3p25.1	0.653992	6.4244e-31	3.04236e-29
TMEM52B	12p13.2	0.653564	7.22747e-31	3.41455e-29
EMP3	19q13.33	0.653353	7.65948e-31	3.6101e-29
PPP1R18	6p21.33	0.653064	8.29425e-31	3.90006e-29
APLNR	11q12.1	0.653038	8.35235e-31	3.91814e-29
NIBAN1	1q25.3	0.652993	8.45597e-31	3.95743e-29
PCED1B-AS1	12q13.11	0.652625	9.35573e-31	4.36827e-29
ITGA5	12q13.13	0.652602	9.41459e-31	4.38548e-29
EVC	4p16.2	0.652512	9.65146e-31	4.48534e-29
EMILIN1	2p23.3	0.652263	1.03306e-30	4.78979e-29
LOXL3	2p13.1	0.652119	1.07485e-30	4.97199e-29
DCN	12q21.33	0.651864	1.1525e-30	5.31884e-29
ETS1	11q24.3	0.651833	1.16215e-30	5.35099e-29
GIMAP7	7q36.1	0.651705	1.20378e-30	5.52989e-29
SPATC1	8q24.3	0.651609	1.23575e-30	5.66371e-29
CLEC6A	12p13.31	0.65119	1.38544e-30	6.33519e-29
CLIC2	Xq28	0.650678	1.59278e-30	7.26666e-29
PECAM1	17q23.3	0.650484	1.67912e-30	7.64306e-29
RASGRP3	2p22.3	0.650407	1.71469e-30	7.78721e-29
CD69	12p13.31	0.649929	1.95281e-30	8.83524e-29
P2RY10	Xq21.1	0.649926	1.95433e-30	8.83524e-29
EVL	14q32.2	0.649908	1.96407e-30	8.85919e-29
FAM225B	9q32	0.649854	1.99318e-30	8.97021e-29
COL1A1	17q21.33	0.649278	2.33002e-30	1.04625e-28
ZIK1	19q13.43	0.649211	2.37236e-30	1.06287e-28
SDS	12q24.13	0.649052	2.47731e-30	1.1074e-28
SERPINF1	17p13.3	0.648777	2.66796e-30	1.18996e-28
TESPA1	12q13.2	0.648008	3.28373e-30	1.46133e-28
GVINP1	11p15.4	0.647965	3.32256e-30	1.47532e-28
QKI	6q26	0.647951	3.33484e-30	1.47654e-28
DCANP1	5q31.1	0.647945	3.34012e-30	1.47654e-28
MMP12	11q22.2	0.647744	3.52575e-30	1.55515e-28
C5AR2	19q13.32	0.647687	3.58103e-30	1.57605e-28
GNGT2	17q21.32	0.647052	4.24768e-30	1.86533e-28
GAS7	17p13.1	0.647003	4.30424e-30	1.88601e-28
SERPING1	11q12.1	0.646977	4.33371e-30	1.89476e-28
LAX1	1q32.1	0.646848	4.48711e-30	1.95754e-28
PDGFRB	5q32	0.646789	4.55803e-30	1.98414e-28
ESR1	6q25.1-q25.2	0.646776	4.57439e-30	1.98692e-28
EHD3	2p23.1	0.646221	5.308e-30	2.30056e-28
CD38	4p15.32	0.645943	5.71764e-30	2.47272e-28
CALHM5	6q22.1	0.645692	6.11537e-30	2.63901e-28
GPC6	13q31.3-q32.1	0.645322	6.75065e-30	2.90686e-28
TENM4	11q14.1	0.645039	7.27967e-30	3.12791e-28
ARHGAP31	3q13.32-q13.33	0.644898	7.55931e-30	3.24107e-28
STAT2	12q13.3	0.644668	8.03579e-30	3.43797e-28
NR3C1	5q31.3	0.644495	8.41578e-30	3.59284e-28
IRF4	6p25.3	0.644281	8.90725e-30	3.79452e-28
MXRA5	Xp22.33	0.643999	9.60247e-30	4.08197e-28
THBD	20p11.21	0.643852	9.98333e-30	4.23484e-28
COL1A2	7q21.3	0.643787	1.01576e-29	4.29962e-28
KLRD1	12p13.2	0.643478	1.10246e-29	4.65671e-28
CD28	2q33.2	0.643463	1.10683e-29	4.66532e-28
COL23A1	5q35.3	0.643326	1.14768e-29	4.82728e-28
SLC9A9	3q24	0.643204	1.1854e-29	4.97542e-28
HS3ST3A1	17p12	0.643083	1.22424e-29	5.12767e-28
ADGRL2	1p31.1	0.642223	1.53647e-29	6.42194e-28
PSTPIP1	15q24.3	0.642032	1.61601e-29	6.74027e-28
SHE	1q21.3	0.641507	1.85526e-29	7.72199e-28
DSEL	18q22.1	0.641458	1.87981e-29	7.80787e-28
GNG2	14q22.1	0.641417	1.90002e-29	7.8754e-28
KIRREL1	1q23.1	0.641338	1.93993e-29	8.02414e-28
ZNF521	18q11.2	0.641302	1.95844e-29	8.08396e-28
ADORA3	1p13.2	0.641209	2.00655e-29	8.2654e-28
HLA-DRA	6p21.32	0.641138	2.04441e-29	8.40401e-28
NLRP1	17p13.2	0.64085	2.205e-29	9.04548e-28
FFAR2	19q13.12	0.640831	2.2163e-29	9.07317e-28
RHOJ	14q23.2	0.64079	2.24007e-29	9.15169e-28
CYP26B1	2p13.2	0.640436	2.45798e-29	1.00214e-27
KMO	1q43	0.640282	2.55927e-29	1.04131e-27
PDE6G	17q25.3	0.64023	2.59424e-29	1.05339e-27
GBP1P1	1p22.2	0.639897	2.8311e-29	1.14723e-27
TIE1	1p34.2	0.639786	2.91417e-29	1.1785e-27
KCNE1	21q22.12	0.639465	3.1692e-29	1.27904e-27
CSGALNACT2	10q11.21	0.639238	3.36252e-29	1.35431e-27
RNASE2	14q11.2	0.639168	3.42475e-29	1.3766e-27
SH2B3	12q24.12	0.63887	3.70152e-29	1.48485e-27
CCR4	3p22.3	0.638352	4.23607e-29	1.69588e-27
SELE	1q24.2	0.63822	4.3842e-29	1.75166e-27
NTNG2	9q34.13	0.637613	5.13174e-29	2.04623e-27
STK32B	4p16.2	0.637301	5.56398e-29	2.21415e-27
MDGA1	6p21.2	0.637292	5.57693e-29	2.21488e-27
PXDN	2p25.3	0.637179	5.74327e-29	2.27641e-27
VWF	12p13.31	0.637133	5.81168e-29	2.29896e-27
CLEC10A	17p13.1	0.636907	6.16236e-29	2.43285e-27
POM121L9P	22q11.23	0.636618	6.64069e-29	2.61651e-27
ENTPD1	10q24.1	0.636389	7.04506e-29	2.77036e-27
C9ORF139	9q34.3	0.636377	7.06699e-29	2.77352e-27
VASN	16p13.3	0.636243	7.31498e-29	2.8652e-27
LOX	5q23.1	0.635679	8.45973e-29	3.30134e-27
IL16	15q25.1	0.635679	8.46158e-29	3.30134e-27
PCOLCE	7q22.1	0.63522	9.52229e-29	3.70793e-27
GLI3	7p14.1	0.63457	1.12506e-28	4.37239e-27
FAP	2q24.2	0.634211	1.23351e-28	4.78455e-27
DZIP1L	3q22.3	0.634099	1.26961e-28	4.91499e-27
POSTN	13q13.3	0.634043	1.28791e-28	4.97616e-27
MARCO	2q14.2	0.633723	1.39774e-28	5.3901e-27
KIF17	1p36.12	0.633484	1.48589e-28	5.71897e-27
CERCAM	9q34.11	0.633111	1.63405e-28	6.2771e-27
SOCS3	17q25.3	0.633034	1.66649e-28	6.38939e-27
LYL1	19p13.13	0.632964	1.69663e-28	6.49246e-27
CLC	19q13.2	0.632794	1.77173e-28	6.76684e-27
OLFML2B	1q23.3	0.632468	1.92526e-28	7.33916e-27
AVPR1A	12q14.2	0.632218	2.0515e-28	7.80547e-27
HSPA12B	20p13	0.632159	2.08273e-28	7.90923e-27
PAPPA	9q33.1	0.631959	2.19125e-28	8.30549e-27
PRRX1	1q24.2	0.63189	2.23024e-28	8.43724e-27
PROK2	3p13	0.631852	2.25152e-28	8.5016e-27
PDE1B	12q13.2	0.631674	2.35592e-28	8.87901e-27
HVCN1	12q24.11	0.631657	2.36607e-28	8.90043e-27
GJD3	17q21.2	0.63162	2.38803e-28	8.96613e-27
HLA-DQA2	6p21.32	0.63141	2.51868e-28	9.43888e-27
TMEM119	12q23.3	0.631319	2.57775e-28	9.64214e-27
HIC1	17p13.3	0.631115	2.71454e-28	1.01348e-26
EBI3	19p13.3	0.631107	2.71978e-28	1.01354e-26
ITK	5q33.3	0.630362	3.28375e-28	1.22142e-26
ICOS	2q33.2	0.630155	3.46045e-28	1.28475e-26
A4GALT	22q13.2	0.630021	3.57927e-28	1.32639e-26
GPR183	13q32.3	0.629869	3.71874e-28	1.37552e-26
CACNA2D1	7q21.11	0.629137	4.47181e-28	1.65101e-26
THBS2	6q27	0.629087	4.52841e-28	1.66882e-26
SORCS2	4p16.1	0.629069	4.5487e-28	1.6732e-26
STEAP4	7q21.12	0.628962	4.67333e-28	1.71588e-26
COL5A1	9q34.3	0.628834	4.82589e-28	1.76864e-26
C3	19p13.3	0.628719	4.96749e-28	1.81719e-26
COL18A1	21q22.3	0.628691	5.0014e-28	1.82624e-26
ADAMTS10	19p13.2	0.628479	5.27522e-28	1.92271e-26
CRISPLD2	16q24.1	0.62844	5.3272e-28	1.93811e-26
AMZ1	7p22.3	0.627942	6.03582e-28	2.19191e-26
CTSK	1q21.3	0.627858	6.1631e-28	2.23407e-26
AKT3	1q43-q44	0.627699	6.41354e-28	2.32063e-26
SELP	1q24.2	0.627679	6.44537e-28	2.32792e-26
CYTIP	2q24.1	0.627663	6.47222e-28	2.33339e-26
CYTL1	4p16.2	0.627639	6.50989e-28	2.34274e-26
ATP10A	15q12	0.627492	6.7536e-28	2.42606e-26
VCAN	5q14.2-q14.3	0.627443	6.83846e-28	2.45213e-26
ADGRF5	6p12.3	0.627422	6.87327e-28	2.46019e-26
SSTR2	17q25.1	0.627318	7.05489e-28	2.52067e-26
HTR2A	13q14.2	0.627304	7.07946e-28	2.52492e-26
BIN2	12q13.13	0.627241	7.19156e-28	2.56032e-26
ARHGEF15	17p13.1	0.626954	7.72573e-28	2.7456e-26
SPHK1	17q25.1	0.626641	8.35343e-28	2.96339e-26
ENG	9q34.11	0.626556	8.53153e-28	3.02119e-26
ARSI	5q32	0.626092	9.57605e-28	3.38507e-26
TEK	9p21.2	0.625821	1.02432e-27	3.61451e-26
TP73-AS1	1p36.32	0.625759	1.04018e-27	3.66208e-26
CDH11	16q21	0.625753	1.04171e-27	3.66208e-26
PCDHGA12	5q31.3	0.625747	1.04332e-27	3.66208e-26
COL5A3	19p13.2	0.625675	1.06228e-27	3.72209e-26
SHISAL1	22q13.31	0.625619	1.07712e-27	3.76748e-26
ARHGAP20	11q22.3-q23.1	0.625507	1.10743e-27	3.86668e-26
PRDM1	6q21	0.625315	1.16151e-27	4.04844e-26
S100A12	1q21.3	0.625142	1.21233e-27	4.21818e-26
CD68	17p13.1	0.624922	1.28029e-27	4.4469e-26
EVC2	4p16.2	0.62483	1.30989e-27	4.54178e-26
CD36	7q21.11	0.624598	1.38729e-27	4.80182e-26
LY9	1q23.3	0.624432	1.44511e-27	4.99326e-26
CALHM6	6q22.1	0.624276	1.50215e-27	5.18138e-26
ITGB3	17q21.32	0.624268	1.50493e-27	5.18201e-26
ADGRA2	8p11.23	0.624158	1.54646e-27	5.31584e-26
SYNE1	6q25.2	0.624014	1.60241e-27	5.49868e-26
BATF3	1q32.3	0.623835	1.67464e-27	5.73664e-26
VGLL3	3p12.1	0.623822	1.68024e-27	5.74597e-26
JCAD	10p11.23	0.623739	1.71498e-27	5.85474e-26
S100A9	1q21.3	0.623685	1.73805e-27	5.92335e-26
EHD2	19q13.33	0.623526	1.80722e-27	6.14857e-26
SIGLEC8	19q13.41	0.623433	1.84945e-27	6.2815e-26
ADAMTS4	1q23.3	0.623006	2.0544e-27	6.96574e-26
GAPT	5q11.2	0.622737	2.19461e-27	7.42852e-26
ELK3	12q23.1	0.622659	2.23693e-27	7.55892e-26
FSTL1	3q13.33	0.62257	2.28678e-27	7.71431e-26
TWIST2	2q37.3	0.622475	2.34032e-27	7.88159e-26
GPR132	14q32.33	0.622155	2.53185e-27	8.51222e-26
DOCK8	9p24.3	0.621966	2.65178e-27	8.90042e-26
PCDH12	5q31.3	0.621799	2.76237e-27	9.25603e-26
ST6GALNAC5	1p31.1	0.621521	2.95667e-27	9.89045e-26
TIMP2	17q25.3	0.621499	2.97325e-27	9.92926e-26
IL18BP	11q13.4	0.621336	3.09383e-27	1.03147e-25
FGF7	15q21.2	0.621276	3.13963e-27	1.04499e-25
NRP2	2q33.3	0.621028	3.33581e-27	1.10843e-25
RAB34	17q11.2	0.620768	3.55432e-27	1.17908e-25
HSPA7	1q23.3	0.620642	3.66464e-27	1.21365e-25
GJA1	6q22.31	0.620526	3.76976e-27	1.2464e-25
TRPC6	11q22.1	0.620485	3.80807e-27	1.25698e-25
GBP1	1p22.2	0.620355	3.93101e-27	1.29541e-25
ZBTB46	20q13.33	0.620188	4.09398e-27	1.34689e-25
SNX29	16p13.13-p13.12	0.62007	4.21283e-27	1.38371e-25
S1PR1	1p21.2	0.620032	4.25221e-27	1.39435e-25
AFAP1L1	5q32	0.619967	4.32019e-27	1.41431e-25
CCL3L1	17q21.1	0.619921	4.3688e-27	1.42788e-25
LINC02381	12q13.13	0.619665	4.64871e-27	1.51688e-25
PDE4B	1p31.3	0.619514	4.82306e-27	1.5712e-25
HLX	1q41	0.619292	5.08994e-27	1.65544e-25
KCNJ5	11q24.3	0.618652	5.9443e-27	1.93016e-25
TSHZ2	20q13.2	0.618119	6.7616e-27	2.19197e-25
SULF1	8q13.2-q13.3	0.618102	6.78932e-27	2.19607e-25
NLGN4X	Xp22.32-p22.31	0.618098	6.79627e-27	2.19607e-25
SIGLEC6	19q13.41	0.61787	7.18104e-27	2.31664e-25
GPR162	12p13.31	0.617724	7.43909e-27	2.39601e-25
SLFN12L	17q12	0.617422	7.99987e-27	2.57247e-25
ADAMTS7	15q25.1	0.617342	8.15725e-27	2.61886e-25
LOXL2	8p21.3	0.617328	8.18502e-27	2.62355e-25
HTRA4	8p11.22	0.617146	8.55122e-27	2.73653e-25
PEAK3	19p13.3	0.616811	9.26887e-27	2.96144e-25
GPR174	Xq21.1	0.616048	1.11343e-26	3.55175e-25
FBXL7	5p15.1	0.615571	1.24803e-26	3.97477e-25
RTL5	Xq13.1	0.615522	1.2628e-26	4.01537e-25
MEOX1	17q21.31	0.615234	1.35286e-26	4.2949e-25
SLC2A3	12p13.31	0.615048	1.41448e-26	4.48337e-25
FGFR1	8p11.23	0.615017	1.42511e-26	4.5099e-25
TM6SF1	15q25.2	0.614802	1.50004e-26	4.73952e-25
RFTN1	3p24.3	0.614235	1.71732e-26	5.41743e-25
KLHDC7B	22q13.33	0.613766	1.9204e-26	6.04852e-25
MFNG	22q13.1	0.613704	1.94911e-26	6.12924e-25
ANTXR1	2p13.3	0.613687	1.95698e-26	6.14429e-25
SYDE1	19p13.12	0.61352	2.03616e-26	6.38284e-25
ACAP1	17p13.1	0.61335	2.1202e-26	6.63586e-25
IGFLR1	19q13.12	0.613242	2.17505e-26	6.78896e-25
CHRD	3q27.1	0.61324	2.17593e-26	6.78896e-25
UBASH3B	11q24.1	0.612951	2.33075e-26	7.26065e-25
IL18RAP	2q12.1	0.612621	2.52006e-26	7.83814e-25
FAM110B	8q12.1	0.612353	2.68539e-26	8.33934e-25
CSF2RA	Xp22.33 and Yp11.2	0.612244	2.7558e-26	8.5447e-25
IL6ST	5q11.2	0.611888	2.9976e-26	9.27998e-25
MIAT	22q12.1	0.611748	3.09882e-26	9.57848e-25
LUM	12q21.33	0.611703	3.13184e-26	9.66557e-25
CDH5	16q21	0.611355	3.39996e-26	1.04768e-24
TNF	6p21.33	0.611162	3.55832e-26	1.09479e-24
CAVIN1	17q21.2	0.61112	3.59329e-26	1.10384e-24
FMO1	1q24.3	0.610932	3.75663e-26	1.15225e-24
SLC24A4	14q32.12	0.610066	4.60483e-26	1.41024e-24
FNDC1	6q25.3	0.609906	4.78095e-26	1.46193e-24
DIPK2B	Xp11.3	0.609629	5.10176e-26	1.55764e-24
PLCG2	16q23.3	0.609389	5.39753e-26	1.64542e-24
AEBP1	7p13	0.609285	5.5308e-26	1.68348e-24
FLT4	5q35.3	0.609135	5.7283e-26	1.74093e-24
FERMT3	11q13.1	0.609052	5.84062e-26	1.77236e-24
MAP3K3	17q23.3	0.608961	5.96573e-26	1.80758e-24
PCDHGB7	5q31.3	0.608921	6.02193e-26	1.82184e-24
CLEC4G	19p13.2	0.608748	6.27065e-26	1.89421e-24
SPARC	5q33.1	0.608402	6.7979e-26	2.05037e-24
CPT1C	19q13.33	0.608226	7.08311e-26	2.13317e-24
TIGIT	3q13.31	0.608178	7.16331e-26	2.15407e-24
BCL6B	17p13.1	0.607876	7.68632e-26	2.30786e-24
PREX2	8q13.2	0.607819	7.7878e-26	2.33482e-24
LAYN	11q23.1	0.607462	8.46253e-26	2.5333e-24
UBE2E2	3p24.3	0.607227	8.93871e-26	2.67183e-24
MGAT1	5q35.3	0.606966	9.49713e-26	2.83449e-24
MS4A14	11q12.2	0.606759	9.96573e-26	2.96991e-24
PLPP7	9q34.13	0.606634	1.02577e-25	3.05237e-24
TNC	9q33.1	0.606246	1.12249e-25	3.33517e-24
NNMT	11q23.2	0.60599	1.19096e-25	3.53335e-24
BNC2	9p22.3-p22.2	0.60595	1.20198e-25	3.56075e-24
TSPYL5	8q22.1	0.605429	1.35577e-25	4.01037e-24
DLC1	8p22	0.605384	1.36989e-25	4.04616e-24
TMEM86A	11p15.1	0.605111	1.45917e-25	4.30347e-24
ENPP2	8q24.12	0.604865	1.54449e-25	4.54839e-24
PTGFR	1p31.1	0.604414	1.71337e-25	5.03827e-24
ARL4C	2q37.1	0.604301	1.7587e-25	5.16394e-24
FUT11	10q22.2	0.603961	1.90151e-25	5.57505e-24
ECSCR	5q31.2	0.603839	1.95566e-25	5.72541e-24
GSDME	7p15.3	0.603666	2.03465e-25	5.94793e-24
NTRK1	1q23.1	0.603411	2.15753e-25	6.2979e-24
PLA2G2D	1p36.12	0.60328	2.22304e-25	6.47965e-24
ADGRL4	1p31.1	0.602808	2.4772e-25	7.20993e-24
PLXDC1	17q12	0.602799	2.48201e-25	7.21338e-24
GREM1	15q13.3	0.602689	2.54581e-25	7.38804e-24
TCF4	18q21.2	0.602644	2.57158e-25	7.45198e-24
GLT8D2	12q23.3	0.602572	2.61477e-25	7.56614e-24
CD3G	11q23.3	0.602504	2.65528e-25	7.67221e-24
PLAU	10q22.2	0.602468	2.67726e-25	7.72454e-24
COL4A2	13q34	0.602062	2.93774e-25	8.46382e-24
LTA	6p21.33	0.601879	3.06318e-25	8.81249e-24
MMP9	20q13.12	0.601802	3.11725e-25	8.95513e-24
TBC1D10C	11q13.2	0.601471	3.36159e-25	9.64316e-24
C14ORF132	14q32.2	0.601446	3.38109e-25	9.68518e-24
ZNF831	20q13.32	0.601414	3.40521e-25	9.74026e-24
FLRT2	14q31.3	0.601207	3.56955e-25	1.01957e-23
KCND2	7q31.31	0.600924	3.80704e-25	1.08585e-23
CPA3	3q24	0.600657	4.04567e-25	1.15226e-23
GAS1	9q21.33	0.600539	4.1555e-25	1.18186e-23
SPOCK2	10q22.1	0.600418	4.27131e-25	1.21227e-23
MAP4K1	19q13.2	0.600414	4.27459e-25	1.21227e-23
PADI4	1p36.13	0.600337	4.35032e-25	1.23199e-23
SLCO2B1	11q13.4	0.600262	4.425e-25	1.25079e-23
CDK14	7q21.13	0.600258	4.42925e-25	1.25079e-23
MAP7D1	1p34.3	0.600104	4.5859e-25	1.2932e-23
COL12A1	6q13-q14.1	0.600034	4.65954e-25	1.31211e-23
RNF213	17q25.3	0.599879	4.82605e-25	1.35708e-23
RAB39B	Xq28	0.599626	5.1105e-25	1.43504e-23
TSHZ3	19q12	0.599407	5.37076e-25	1.506e-23
SGIP1	1p31.3	0.599286	5.51915e-25	1.54544e-23
MAGED4B	Xp11.22	0.599241	5.57611e-25	1.5592e-23
CHST1	11p11.2	0.599188	5.64267e-25	1.5756e-23
MMRN1	4q22.1	0.598926	5.98717e-25	1.66946e-23
YPEL4	11q12.1	0.598887	6.04023e-25	1.6819e-23
LIMS1	2q12.3	0.598777	6.19098e-25	1.72147e-23
ABCA6	17q24.2-q24.3	0.598501	6.58964e-25	1.82977e-23
BTBD19	1p34.1	0.598378	6.77485e-25	1.87858e-23
VAMP5	2p11.2	0.598328	6.85154e-25	1.89721e-23
TNFRSF18	1p36.33	0.598284	6.91985e-25	1.91347e-23
NFATC1	18q23	0.598159	7.11658e-25	1.96514e-23
TBX21	17q21.32	0.598137	7.15332e-25	1.97255e-23
ERG	21q22.2	0.598088	7.23145e-25	1.99135e-23
A1BG-AS1	19q13.43	0.598055	7.28541e-25	2.00344e-23
JAKMIP1	4p16.1	0.597936	7.48382e-25	2.05516e-23
LTBP2	14q24.3	0.597903	7.53961e-25	2.06764e-23
BNC1	15q25.2	0.597809	7.69985e-25	2.10868e-23
CXCR4	2q22.1	0.597339	8.55839e-25	2.34058e-23
NLRC3	16p13.3	0.597287	8.65821e-25	2.36464e-23
NXN	17p13.3	0.597253	8.72595e-25	2.37988e-23
CIITA	16p13.13	0.597052	9.12784e-25	2.48609e-23
MEOX2	7p21.2	0.597028	9.17715e-25	2.49611e-23
BEND6	6p12.1	0.59696	9.31847e-25	2.53109e-23
LIPA	10q23.31	0.596895	9.45416e-25	2.56446e-23
GBP4	1p22.2	0.596842	9.56789e-25	2.59178e-23
OLIG1	21q22.11	0.596677	9.92717e-25	2.68545e-23
PTPRM	18p11.23	0.596553	1.02072e-24	2.75747e-23
A2M	12p13.31	0.596397	1.05715e-24	2.85202e-23
RASSF4	10q11.21	0.596289	1.08289e-24	2.91752e-23
PLBD2	12q24.13	0.596154	1.11596e-24	3.00256e-23
OLFML1	11p15.4	0.596144	1.11853e-24	3.00542e-23
FFAR3	19q13.12	0.595918	1.17657e-24	3.1571e-23
CD52	1p36.11	0.595571	1.27133e-24	3.40679e-23
RAB33A	Xq26.1	0.595429	1.31212e-24	3.51139e-23
CAV1	7q31.2	0.595093	1.41417e-24	3.77939e-23
HSD17B14	19q13.33	0.594877	1.4841e-24	3.96099e-23
ROBO4	11q24.2	0.594563	1.59124e-24	4.24125e-23
MEI1	22q13.2	0.594058	1.78037e-24	4.73901e-23
TRPS1	8q23.3	0.593926	1.8334e-24	4.87366e-23
AMPH	7p14.1	0.593824	1.87507e-24	4.97779e-23
LIMD2	17q23.3	0.593683	1.93484e-24	5.12965e-23
JAKMIP2	5q32	0.593373	2.07219e-24	5.48648e-23
ZNF385A	12q13.13	0.593118	2.19264e-24	5.79769e-23
ABCA1	9q31.1	0.592958	2.27164e-24	5.99863e-23
SCARF2	22q11.21	0.592923	2.28914e-24	6.03686e-23
MILR1	17q23.3	0.592866	2.31849e-24	6.10617e-23
F13A1	6p25.1	0.592707	2.40103e-24	6.31522e-23
PLXND1	3q22.1	0.592331	2.60932e-24	6.85402e-23
ZNF385D	3p24.3	0.592065	2.76688e-24	7.25832e-23
FMNL3	12q13.12	0.591929	2.85075e-24	7.46852e-23
TRO	Xp11.21	0.591798	2.93437e-24	7.67751e-23
DZIP1	13q32.1	0.591734	2.97589e-24	7.77594e-23
EFEMP1	2p16.1	0.591189	3.35493e-24	8.75488e-23
CTSB	8p23.1	0.590777	3.67294e-24	9.5722e-23
WWTR1	3q25.1	0.590696	3.73834e-24	9.72993e-23
PLEKHG2	19q13.2	0.590673	3.75784e-24	9.76792e-23
SAMD9L	7q21.2	0.590573	3.8411e-24	9.97135e-23
CHSY3	5q23.3	0.590565	3.84752e-24	9.97504e-23
SPON2	4p16.3	0.590469	3.92909e-24	1.01733e-22
SIGLEC17P	19q13.41	0.590459	3.93796e-24	1.0183e-22
CARD9	9q34.3	0.590138	4.22547e-24	1.09123e-22
CALCRL	2q32.1	0.590105	4.25534e-24	1.09753e-22
HMOX1	22q12.3	0.589895	4.45631e-24	1.14787e-22
FCRL6	1q23.2	0.589761	4.58829e-24	1.18034e-22
GPSM3	6p21.32	0.589309	5.06422e-24	1.3011e-22
GPR85	7q31.1	0.589288	5.08768e-24	1.30545e-22
AMOTL1	11q21	0.588806	5.65255e-24	1.44852e-22
LGALS1	22q13.1	0.588651	5.84666e-24	1.49634e-22
TTYH2	17q25.1	0.588471	6.07975e-24	1.554e-22
CD248	11q13.2	0.588366	6.2203e-24	1.58789e-22
MMP14	14q11.2	0.588221	6.42056e-24	1.63691e-22
CEP85L	6q22.31	0.588101	6.58927e-24	1.67778e-22
LINC01140	1p22.3	0.587993	6.74655e-24	1.71564e-22
ADGRE4P	19p13.2	0.587976	6.77136e-24	1.71975e-22
ABCD2	12q12	0.587834	6.9835e-24	1.77137e-22
NOTCH3	19p13.12	0.587686	7.21107e-24	1.82677e-22
CEACAM3	19q13.2	0.587434	7.61645e-24	1.92702e-22
GRASP	12q13.13	0.586955	8.45075e-24	2.1354e-22
COL4A1	13q34	0.586742	8.84866e-24	2.23311e-22
NOX4	11q14.3	0.586676	8.97603e-24	2.26239e-22
SCN1B	19q13.11	0.586467	9.39138e-24	2.36284e-22
CHI3L1	1q32.1	0.586464	9.39826e-24	2.36284e-22
KYNU	2q22.2	0.585814	1.08133e-23	2.71518e-22
ECM2	9q22.31	0.585624	1.12668e-23	2.8255e-22
CCR7	17q21.2	0.585586	1.13577e-23	2.8447e-22
EYA4	6q23.2	0.585478	1.1625e-23	2.908e-22
ANKRD44	2q33.1	0.585383	1.18658e-23	2.9645e-22
TMTC1	12p11.22	0.585354	1.19421e-23	2.97983e-22
HGF	7q21.11	0.585213	1.23087e-23	3.06748e-22
JAM2	21q21.3	0.584997	1.28944e-23	3.20944e-22
EFEMP2	11q13.1	0.584934	1.30694e-23	3.24893e-22
P4HA3	11q13.4	0.584911	1.31362e-23	3.26147e-22
ZFPM2	8q23.1	0.584182	1.53601e-23	3.80888e-22
ADAM23	2q33.3	0.584161	1.54311e-23	3.82173e-22
SP140	2q37.1	0.583896	1.63321e-23	4.03559e-22
STAT4	2q32.2-q32.3	0.583895	1.63351e-23	4.03559e-22
VEGFC	4q34.3	0.583873	1.64153e-23	4.05039e-22
LAMA4	6q21	0.583653	1.72048e-23	4.23995e-22
FBLN7	2q13-q14.1	0.583599	1.74056e-23	4.28413e-22
SLA2	20q11.23	0.583586	1.74529e-23	4.2905e-22
CHI3L2	1p13.2	0.583565	1.75338e-23	4.30507e-22
PPFIA2	12q21.31	0.583441	1.80053e-23	4.4154e-22
GUCY1A1	4q32.1	0.583243	1.8785e-23	4.60093e-22
EFS	14q11.2	0.583216	1.88907e-23	4.62115e-22
MPDZ	9p23	0.583186	1.90142e-23	4.64566e-22
PYHIN1	1q23.1	0.583114	1.93098e-23	4.70792e-22
THSD7A	7p21.3	0.583112	1.93162e-23	4.70792e-22
FERMT2	14q22.1	0.583042	1.96082e-23	4.77325e-22
PSAP	10q22.1	0.583006	1.97578e-23	4.80379e-22
FLVCR2	14q24.3	0.58284	2.04707e-23	4.97106e-22
IGFBP5	2q35	0.582181	2.35629e-23	5.715e-22
RASGRP2	11q13.1	0.581714	2.60231e-23	6.30404e-22
HTRA1	10q26.13	0.581057	2.99216e-23	7.23966e-22
BGN	Xq28	0.581023	3.01429e-23	7.28435e-22
LRMP	12p12.1	0.580897	3.0955e-23	7.47154e-22
TUSC3	8p22	0.580755	3.19029e-23	7.69104e-22
UBASH3A	21q22.3	0.580246	3.55338e-23	8.55601e-22
FCRL5	1q23.1	0.579928	3.80063e-23	9.14031e-22
HHIPL1	14q32.2	0.579824	3.8848e-23	9.33148e-22
CXCL8	4q13.3	0.579796	3.90851e-23	9.37712e-22
DLG4	17p13.1	0.579608	4.06609e-23	9.74347e-22
SPART	13q13.3	0.579582	4.08869e-23	9.78586e-22
FGD5	3p25.1	0.579433	4.21936e-23	1.00865e-21
CPZ	4p16.1	0.579317	4.3239e-23	1.0324e-21
CSMD2	1p35.1	0.578929	4.69308e-23	1.11921e-21
MEIS3	19q13.32	0.578863	4.75883e-23	1.13353e-21
SOD2	6q25.3	0.578739	4.88434e-23	1.16204e-21
CD200R1	3q13.2	0.578566	5.06542e-23	1.20369e-21
PABPC5	Xq21.31	0.578275	5.38536e-23	1.27685e-21
CXCL9	4q21.1	0.578274	5.38612e-23	1.27685e-21
THY1	11q23.3	0.578186	5.48673e-23	1.29916e-21
C1QTNF6	22q12.3	0.578133	5.54857e-23	1.31224e-21
CD72	9p13.3	0.57786	5.87538e-23	1.38788e-21
SGK1	6q23.2	0.577846	5.89226e-23	1.39023e-21
C19ORF38	19p13.2	0.577816	5.93008e-23	1.39749e-21
FBLN5	14q32.12	0.577763	5.99684e-23	1.41156e-21
COL14A1	8q24.12	0.577521	6.30818e-23	1.48309e-21
RASGRP1	15q14	0.577512	6.32051e-23	1.48424e-21
CCL7	17q12	0.577355	6.53194e-23	1.53209e-21
LPAR4	Xq21.1	0.577287	6.62531e-23	1.55216e-21
MCTP1	5q15	0.577016	7.0128e-23	1.64101e-21
GBP6	1p22.2	0.576921	7.15318e-23	1.6719e-21
CTHRC1	8q22.3	0.576913	7.16605e-23	1.67294e-21
CYP1B1	2p22.2	0.576866	7.23621e-23	1.68735e-21
HDC	15q21.2	0.576537	7.75078e-23	1.80523e-21
TMEM156	4p14	0.576494	7.82213e-23	1.81972e-21
S1PR4	19p13.3	0.576237	8.25265e-23	1.91764e-21
EPYC	12q21.33	0.576153	8.39873e-23	1.94931e-21
GCSAML	1q44	0.575902	8.85061e-23	2.0518e-21
LILRA4	19q13.42	0.575764	9.1078e-23	2.10897e-21
GUCY1B1	4q32.1	0.575692	9.24681e-23	2.13867e-21
SFRP1	8p11.21	0.575513	9.5964e-23	2.21696e-21
MCC	5q22.2	0.575354	9.92075e-23	2.28923e-21
APOC1	19q13.32	0.575007	1.06636e-22	2.4578e-21
HECW2	2q32.3	0.57494	1.08129e-22	2.48933e-21
SLIT3	5q34-q35.1	0.574826	1.10708e-22	2.54577e-21
NUAK1	12q23.3	0.574732	1.1289e-22	2.59296e-21
COL8A2	1p34.3	0.574313	1.23149e-22	2.82534e-21
NLGN2	17p13.1	0.574232	1.25242e-22	2.87006e-21
HTR7	10q23.31	0.574153	1.27309e-22	2.91408e-21
PTGS1	9q33.2	0.573929	1.33338e-22	3.04857e-21
UNC5C	4q22.3	0.573877	1.34782e-22	3.07806e-21
SSH1	12q24.11	0.573769	1.37854e-22	3.14461e-21
COL11A1	1p21.1	0.57365	1.41277e-22	3.21902e-21
LINC00189	21q21.3	0.573641	1.41553e-22	3.22161e-21
HLA-DPB2	6p21.32	0.573203	1.54958e-22	3.5227e-21
ACSM5	16p12.3	0.573044	1.60123e-22	3.63596e-21
MINDY2	15q21.3-q22.1	0.572977	1.62364e-22	3.68265e-21
CD109	6q13	0.572663	1.73236e-22	3.92478e-21
XIRP1	3p22.2	0.572377	1.83756e-22	4.1584e-21
CD27	12p13.31	0.572246	1.88764e-22	4.26688e-21
MAPK11	22q13.33	0.572237	1.89126e-22	4.27023e-21
IFIT2	10q23.31	0.571841	2.05194e-22	4.62415e-21
HACD4	9p21.3	0.571839	2.05265e-22	4.62415e-21
UGCG	9q31.3	0.571536	2.1846e-22	4.91585e-21
PDGFRL	8p22	0.571098	2.38999e-22	5.37196e-21
HS3ST2	16p12.2	0.571074	2.40192e-22	5.39269e-21
STON1	2p16.3	0.57102	2.42848e-22	5.44619e-21
AJAP1	1p36.32	0.570737	2.57366e-22	5.76529e-21
FBLN1	22q13.31	0.570632	2.62935e-22	5.88342e-21
CD244	1q23.3	0.57054	2.67967e-22	5.98931e-21
VSIR	10q22.1	0.570402	2.75628e-22	6.15363e-21
STAC	3p22.3-p22.2	0.57034	2.79155e-22	6.2254e-21
ITGA11	15q23	0.57033	2.79717e-22	6.23096e-21
MMRN2	10q23.2	0.570261	2.83718e-22	6.31304e-21
PRF1	10q22.1	0.570107	2.928e-22	6.50787e-21
MS4A2	11q12.1	0.56997	3.01103e-22	6.68495e-21
CALD1	7q33	0.569891	3.06008e-22	6.78228e-21
CD2	1p13.1	0.569888	3.06167e-22	6.78228e-21
CCDC8	19q13.32	0.569581	3.25995e-22	7.2135e-21
SPOCK1	5q31.2	0.569555	3.27689e-22	7.24118e-21
TUBB6	18p11.21	0.569551	3.27973e-22	7.24118e-21
PTHLH	12p11.22	0.569545	3.2839e-22	7.24237e-21
RAB39A	11q22.3	0.569395	3.38567e-22	7.45857e-21
TRIM22	11p15.4	0.569118	3.58282e-22	7.88417e-21
RUNX1T1	8q21.3	0.568851	3.7828e-22	8.31308e-21
CMTM3	16q22.1	0.568847	3.78606e-22	8.31308e-21
VSTM4	10q11.23	0.568657	3.93504e-22	8.63068e-21
CCBE1	18q21.32	0.56863	3.95667e-22	8.66858e-21
RARRES2	7q36.1	0.568443	4.10978e-22	8.99416e-21
LRRC32	11q13.5	0.568341	4.196e-22	9.17276e-21
IL12RB2	1p31.3	0.568025	4.47396e-22	9.76969e-21
SEMA3D	7q21.11	0.567904	4.58586e-22	1.00031e-20
PKD2	4q22.1	0.567842	4.64311e-22	1.01169e-20
MAP1A	15q15.3	0.567795	4.68799e-22	1.02035e-20
DAAM2	6p21.2	0.567737	4.74386e-22	1.03042e-20
ARHGEF17	11q13.4	0.567736	4.74456e-22	1.03042e-20
RNF150	4q31.21	0.567413	5.06555e-22	1.09893e-20
IL12RB1	19p13.11	0.567317	5.16437e-22	1.11915e-20
NAPSB	19q13.33	0.566854	5.67175e-22	1.22777e-20
NPR1	1q21.3	0.566713	5.8362e-22	1.262e-20
GPR4	19q13.32	0.566604	5.96642e-22	1.28876e-20
CD96	3q13.13-q13.2	0.566593	5.97868e-22	1.29001e-20
SSC5D	19q13.42	0.56642	6.19196e-22	1.33459e-20
RAMP3	7p13	0.566323	6.31379e-22	1.35937e-20
CD247	1q24.2	0.566225	6.44056e-22	1.38517e-20
ZNF671	19q13.43	0.566054	6.66621e-22	1.43086e-20
CD7	17q25.3	0.566053	6.66735e-22	1.43086e-20
RUNX3	1p36.11	0.566046	6.6776e-22	1.43152e-20
TENM3	4q34.3-q35.1	0.56602	6.71172e-22	1.43729e-20
SLFN5	17q12	0.565997	6.74404e-22	1.44266e-20
PDGFRA	4q12	0.565934	6.82976e-22	1.45943e-20
PTCRA	6p21.1	0.565883	6.90055e-22	1.47298e-20
MRGPRF	11q13.3	0.565833	6.96985e-22	1.48618e-20
SDC2	8q22.1	0.565487	7.47323e-22	1.59181e-20
GIT2	12q24.11	0.565389	7.62109e-22	1.62158e-20
TCTEX1D1	1p31.3	0.565268	7.8092e-22	1.65983e-20
DGKI	7q33	0.565257	7.82613e-22	1.66166e-20
ITPR1	3p26.1	0.565154	7.99052e-22	1.69475e-20
FAM180A	7q33	0.565085	8.10167e-22	1.7165e-20
RGS19	20q13.33	0.564889	8.42754e-22	1.78365e-20
LAG3	12p13.31	0.564748	8.66877e-22	1.83276e-20
PRRX2	9q34.11	0.564602	8.9274e-22	1.88544e-20
PDGFB	22q13.1	0.564573	8.97911e-22	1.89436e-20
TARP	7p14.1	0.564302	9.48153e-22	1.99824e-20
MCHR1	22q13.2	0.564244	9.59242e-22	2.01947e-20
DCLK1	13q13.3	0.564032	1.00069e-21	2.10452e-20
PTPN7	1q32.1	0.563894	1.02878e-21	2.1613e-20
SV2B	15q26.1	0.563757	1.05745e-21	2.2192e-20
MITF	3p13	0.563593	1.09275e-21	2.29087e-20
PDE6B	4p16.3	0.563507	1.11168e-21	2.32811e-20
PHLDB2	3q13.2	0.563344	1.1485e-21	2.40269e-20
MYCT1	6q25.2	0.563178	1.18721e-21	2.48106e-20
SIRPA	20p13	0.562636	1.32274e-21	2.76142e-20
SYTL3	6q25.3	0.562507	1.35711e-21	2.83019e-20
CCL22	16q21	0.562097	1.47272e-21	3.06799e-20
TNXB	6p21.33-p21.32	0.562091	1.47421e-21	3.06799e-20
APOBEC3G	22q13.1	0.562062	1.48293e-21	3.08291e-20
BEST1	11q12.3	0.562049	1.48664e-21	3.08742e-20
CCR3	3p21.31	0.561887	1.53528e-21	3.1851e-20
IKZF3	17q12-q21.1	0.56183	1.55273e-21	3.21796e-20
F2R	5q13.3	0.56182	1.55608e-21	3.22156e-20
ZNF626	19p12	0.561805	1.56054e-21	3.22744e-20
FN1	2q35	0.561737	1.58169e-21	3.26779e-20
DNAJB5	9p13.3	0.561718	1.58782e-21	3.27706e-20
CLEC14A	14q21.1	0.561554	1.64049e-21	3.38225e-20
KLHL5	4p14	0.561465	1.6697e-21	3.43893e-20
LHFPL6	13q13.3-q14.11	0.561233	1.74837e-21	3.59724e-20
CMTM2	16q21	0.561087	1.79974e-21	3.69911e-20
SLC2A14	12p13.31	0.561074	1.80445e-21	3.70497e-20
SHANK3	22q13.33	0.560891	1.87106e-21	3.83778e-20
APCDD1L	20q13.32	0.560799	1.90543e-21	3.90426e-20
IGSF21	1p36.13	0.560546	2.00306e-21	4.10011e-20
ACKR1	1q23.2	0.560424	2.05212e-21	4.19621e-20
MEX3B	15q25.2	0.560126	2.17669e-21	4.44637e-20
TMEM200B	1p35.3	0.560113	2.18216e-21	4.45298e-20
MXRA8	1p36.33	0.559977	2.24173e-21	4.56987e-20
CD74	5q33.1	0.559866	2.29138e-21	4.66631e-20
MFGE8	15q26.1	0.559697	2.36927e-21	4.82002e-20
PLD3	19q13.2	0.559688	2.37323e-21	4.82315e-20
TNS1	2q35	0.559624	2.40356e-21	4.87514e-20
ICAM4	19p13.2	0.559624	2.4037e-21	4.87514e-20
RAI14	5p13.2	0.559559	2.43467e-21	4.93293e-20
SYNDIG1	20p11.21	0.559534	2.44684e-21	4.95256e-20
THBS1	15q14	0.559256	2.58461e-21	5.2261e-20
STC1	8p21.2	0.558926	2.75782e-21	5.57069e-20
TMEM204	16p13.3	0.558739	2.86126e-21	5.7689e-20
GLI2	2q14.2	0.558738	2.86174e-21	5.7689e-20
TLL1	4q32.3	0.558262	3.14246e-21	6.3284e-20
CST7	20p11.21	0.558233	3.16058e-21	6.35847e-20
GPR171	3q25.1	0.558219	3.16926e-21	6.36951e-20
PMP22	17p12	0.558203	3.1791e-21	6.38285e-20
ZNF667	19q13.43	0.558057	3.27191e-21	6.56257e-20
CYP27C1	2q14.3	0.558004	3.30588e-21	6.62405e-20
IL31RA	5q11.2	0.557879	3.3878e-21	6.78138e-20
KCNE4	2q36.1	0.557815	3.43103e-21	6.86102e-20
ADAMTS1	21q21.3	0.55762	3.56454e-21	7.12087e-20
DOK5	20q13.2	0.557445	3.6889e-21	7.36191e-20
VNN3	6q23.2	0.557384	3.73316e-21	7.44279e-20
ITGAV	2q32.1	0.557108	3.93996e-21	7.84726e-20
SH2D1A	Xq25	0.557064	3.97405e-21	7.90724e-20
WBP1L	10q24.32	0.556961	4.05515e-21	8.06056e-20
IRAK3	12q14.3	0.556763	4.21528e-21	8.37052e-20
TSHR	14q31.1	0.556713	4.25692e-21	8.4448e-20
MEDAG	13q12.3	0.556542	4.40122e-21	8.72239e-20
CD3E	11q23.3	0.556252	4.65789e-21	9.22189e-20
CEP170	1q43	0.55622	4.68644e-21	9.26921e-20
BOC	3q13.2	0.556121	4.77786e-21	9.44066e-20
CYGB	17q25.1	0.555606	5.28189e-21	1.04262e-19
RGS4	1q23.3	0.55555	5.33966e-21	1.05298e-19
FZD4	11q14.2	0.555482	5.41139e-21	1.06608e-19
KANK3	19p13.2	0.555463	5.43104e-21	1.06889e-19
HLA-DRB1	6p21.32	0.555327	5.57697e-21	1.09653e-19
CMAHP	6p22.3	0.554932	6.02242e-21	1.18295e-19
P3H1	1p34.2	0.554771	6.2135e-21	1.21928e-19
BMS1P20	22q11.22	0.554524	6.51775e-21	1.27772e-19
PRICKLE1	12q12	0.55427	6.84674e-21	1.3409e-19
CP	3q24-q25.1	0.554245	6.88079e-21	1.34624e-19
IDO1	8p11.21	0.554065	7.12396e-21	1.39246e-19
CRIP2	14q32.33	0.554003	7.21091e-21	1.40807e-19
TBXA2R	19p13.3	0.553777	7.5334e-21	1.4696e-19
PFKFB3	10p15.1	0.553597	7.79952e-21	1.52003e-19
SHANK1	19q13.33	0.553531	7.89909e-21	1.53793e-19
BMP1	8p21.3	0.553486	7.96856e-21	1.54994e-19
LRRC15	3q29	0.553356	8.17188e-21	1.58794e-19
SLC49A3	4p16.3	0.553263	8.31886e-21	1.61493e-19
PHACTR1	6p24.1	0.553241	8.35566e-21	1.62049e-19
EGR2	10q21.3	0.553181	8.45184e-21	1.63755e-19
CTIF	18q21.1	0.553099	8.58691e-21	1.66211e-19
FEZ1	11q24.2	0.552589	9.47388e-21	1.83201e-19
CCDC69	5q33.1	0.551821	1.09845e-20	2.12208e-19
IL6	7p15.3	0.55163	1.1394e-20	2.19906e-19
NOTCH2	1p12	0.551603	1.14535e-20	2.20662e-19
GLIS2	16p13.3	0.551602	1.14553e-20	2.20662e-19
FIGN	2q24.3	0.551585	1.14943e-20	2.21199e-19
CD34	1q32.2	0.55142	1.18628e-20	2.2807e-19
LDOC1	Xq27.1	0.551289	1.21653e-20	2.33588e-19
JAM3	11q25	0.551286	1.21732e-20	2.33588e-19
TREML3P	6p21.1	0.551276	1.21959e-20	2.33798e-19
NPC1	18q11.2	0.551162	1.24653e-20	2.38733e-19
UBE2QL1	5p15.31	0.551032	1.27801e-20	2.44506e-19
STAT1	2q32.2	0.551027	1.27913e-20	2.44506e-19
ZNF532	18q21.32	0.550735	1.35275e-20	2.58332e-19
SPP1	4q22.1	0.550723	1.35583e-20	2.58671e-19
EID3	12q23.3	0.549918	1.58146e-20	3.0143e-19
SOX17	8q11.23	0.549854	1.60108e-20	3.04878e-19
FES	15q26.1	0.549801	1.61721e-20	3.07655e-19
ATP6V0D2	8q21.3	0.549673	1.65728e-20	3.14977e-19
IL1RN	2q14.1	0.549623	1.6733e-20	3.17719e-19
CRTAM	11q24.1	0.549585	1.68525e-20	3.19684e-19
FIBIN	11p14.2	0.5495	1.71294e-20	3.24629e-19
KIFC3	16q21	0.549088	1.85268e-20	3.50778e-19
SGCE	7q21.3	0.548877	1.92855e-20	3.64797e-19
STK10	5q35.1	0.548834	1.94447e-20	3.67458e-19
ADAMTS3	4q13.3	0.548829	1.94635e-20	3.67465e-19
RASL12	15q22.31	0.548805	1.95546e-20	3.68836e-19
CCM2L	20q11.21	0.548754	1.97445e-20	3.72066e-19
DCSTAMP	8q22.3	0.548736	1.98098e-20	3.72945e-19
SLC6A17	1p13.3	0.548683	2.0013e-20	3.76414e-19
CNTNAP1	17q21.2	0.548676	2.00392e-20	3.76552e-19
DSE	6q22.1	0.548601	2.03252e-20	3.81566e-19
SERPINE1	7q22.1	0.54837	2.1238e-20	3.98327e-19
NUGGC	8p21.1	0.54823	2.18131e-20	4.08729e-19
MYO9B	19p13.11	0.548048	2.25796e-20	4.22694e-19
GDF6	8q22.1	0.548028	2.26628e-20	4.23855e-19
CXCL12	10q11.21	0.547841	2.34822e-20	4.38766e-19
KLRG1	12p13.31	0.547836	2.35048e-20	4.38778e-19
RCN3	19q13.33	0.547773	2.37857e-20	4.43607e-19
CORO1A	16p11.2	0.547579	2.46801e-20	4.59857e-19
CXCR6	3p21.31	0.547455	2.52649e-20	4.70314e-19
WNK3	Xp11.22	0.54722	2.6413e-20	4.91228e-19
BHMT2	5q14.1	0.547057	2.72434e-20	5.06199e-19
BACH2	6q15	0.546999	2.75397e-20	5.11228e-19
RIPOR2	6p22.3	0.546921	2.79484e-20	5.18331e-19
TGFB3	14q24.3	0.546785	2.86779e-20	5.31367e-19
CHN1	2q31.1	0.546765	2.87882e-20	5.32916e-19
ANK2	4q25-q26	0.546701	2.91404e-20	5.38935e-19
SPARCL1	4q22.1	0.54646	3.04942e-20	5.6345e-19
LAMB2	3p21.31	0.546177	3.21656e-20	5.93782e-19
PPM1M	3p21.2	0.546065	3.28559e-20	6.05965e-19
APOL4	22q12.3	0.545895	3.39214e-20	6.25038e-19
IQCA1	2q37.2-q37.3	0.545733	3.49719e-20	6.438e-19
ZBED2	3q13.13	0.545635	3.56247e-20	6.55212e-19
CPXM1	20p13	0.545559	3.61381e-20	6.64041e-19
LAMA2	6q22.33	0.545519	3.64097e-20	6.68417e-19
FGF1	5q31.3	0.545434	3.70003e-20	6.78634e-19
ZBTB32	19q13.12	0.545395	3.72746e-20	6.83036e-19
TRAM2	6p12.2	0.54486	4.12158e-20	7.54564e-19
HRH4	18q11.2	0.544614	4.31586e-20	7.89406e-19
FAM167B	1p35.2	0.544154	4.70513e-20	8.59818e-19
TNFAIP3	6q23.3	0.543408	5.40908e-20	9.87553e-19
ST8SIA1	12p12.1	0.543226	5.59707e-20	1.02094e-18
LIMS3	2q13	0.543102	5.72816e-20	1.0439e-18
LOXL4	10q24.2	0.543059	5.77411e-20	1.05131e-18
ESAM	11q24.2	0.542746	6.12065e-20	1.11339e-18
DPT	1q24.2	0.54226	6.7007e-20	1.21779e-18
NEXN	1p31.1	0.542244	6.72079e-20	1.22033e-18
SLC2A6	9q34.2	0.542171	6.8125e-20	1.23586e-18
MSRB3	12q14.3	0.541835	7.252e-20	1.31439e-18
WNT2	7q31.2	0.541657	7.49681e-20	1.35753e-18
MZB1	5q31.2	0.541595	7.58273e-20	1.37184e-18
CNTN1	12q12	0.541555	7.63988e-20	1.38093e-18
GZMK	5q11.2	0.541232	8.11202e-20	1.46494e-18
P2RY14	3q25.1	0.541223	8.12507e-20	1.46597e-18
TWIST1	7p21.1	0.541198	8.16217e-20	1.47133e-18
NKG7	19q13.41	0.541134	8.26017e-20	1.48765e-18
CTSG	14q12	0.540885	8.65071e-20	1.55658e-18
IL6R	1q21.3	0.540861	8.68835e-20	1.56194e-18
GLIPR2	9p13.3	0.540685	8.97786e-20	1.61254e-18
APOL3	22q12.3	0.540624	9.07978e-20	1.62937e-18
HIVEP3	1p34.2	0.540568	9.17419e-20	1.64484e-18
LZTS1	8p21.3	0.540315	9.61265e-20	1.7219e-18
CCL11	17q12	0.539913	1.03544e-19	1.85311e-18
RGS2	1q31.2	0.539889	1.03999e-19	1.85957e-18
PLVAP	19p13.11	0.539502	1.11697e-19	1.99544e-18
IL9R	Xq28 and Yq12	0.539258	1.16857e-19	2.08574e-18
FLNA	Xq28	0.539173	1.1869e-19	2.11656e-18
PTPN22	1p13.2	0.539081	1.20725e-19	2.15093e-18
ANKRD35	1q21.1	0.539019	1.22102e-19	2.17352e-18
PABPC4L	4q28.3	0.538841	1.26177e-19	2.24407e-18
DKK3	11p15.3	0.53869	1.29718e-19	2.30498e-18
ABCC9	12p12.1	0.538613	1.3159e-19	2.33616e-18
GNG11	7q21.3	0.538333	1.38525e-19	2.45709e-18
FAM124B	2q36.2	0.538321	1.38824e-19	2.46021e-18
CYYR1	21q21.3	0.538271	1.40107e-19	2.48074e-18
SLC7A7	14q11.2	0.538186	1.42325e-19	2.51777e-18
RAB8B	15q22.2	0.53808	1.45118e-19	2.56491e-18
NCAM2	21q21.1	0.538028	1.46518e-19	2.58737e-18
IKBIP	12q23.1	0.537803	1.5269e-19	2.69396e-18
LAT	16p11.2	0.53776	1.53895e-19	2.71253e-18
LDB2	4p15.32	0.537756	1.54014e-19	2.71253e-18
PIEZO2	18p11.22-p11.21	0.537747	1.5425e-19	2.71429e-18
PDCD1	2q37.3	0.537653	1.56935e-19	2.75909e-18
CD79B	17q23.3	0.537466	1.6241e-19	2.85283e-18
SLC16A7	12q14.1	0.537231	1.6954e-19	2.97545e-18
SFRP2	4q31.3	0.537131	1.72689e-19	3.02806e-18
FAM110D	1p36.11	0.5366	1.90296e-19	3.33386e-18
HAMP	19q13.12	0.536303	2.00884e-19	3.51627e-18
GRID1	10q23.1-q23.2	0.536295	2.01187e-19	3.51848e-18
TUB	11p15.4	0.536249	2.02873e-19	3.54485e-18
IL3RA	Xp22.33 and Yp11.2	0.536117	2.07821e-19	3.62813e-18
PIK3AP1	10q24.1	0.536107	2.08206e-19	3.63168e-18
ADAM6	14q32.33	0.535917	2.15565e-19	3.75675e-18
ADAMTSL4	1q21.2	0.535856	2.17973e-19	3.7954e-18
HLA-DQB2	6p21.32	0.535269	2.42547e-19	4.21959e-18
KCNJ10	1q23.2	0.535104	2.49938e-19	4.34439e-18
REM1	20q11.21	0.534769	2.6561e-19	4.61278e-18
PRPH2	6p21.1	0.534629	2.72459e-19	4.72761e-18
CCDC184	12q13.11	0.534491	2.79368e-19	4.84327e-18
IGFBP6	12q13.13	0.534439	2.81998e-19	4.88461e-18
ZNF281	1q32.1	0.534142	2.97608e-19	5.15052e-18
COL24A1	1p22.3	0.533931	3.09203e-19	5.34656e-18
EBF2	8p21.2	0.533771	3.18305e-19	5.49917e-18
KDR	4q12	0.533648	3.25429e-19	5.61739e-18
FAM168A	11q13.4	0.533489	3.34934e-19	5.77645e-18
HLA-DRB6	6p21.32	0.533313	3.45792e-19	5.95856e-18
PIP4K2A	10p12.2	0.53326	3.49116e-19	6.01064e-18
ANGPT1	8q23.1	0.533243	3.50132e-19	6.01866e-18
SLC22A17	14q11.2	0.533243	3.50186e-19	6.01866e-18
ZEB1	10p11.22	0.532978	3.67351e-19	6.30826e-18
PTPRCAP	11q13.2	0.532905	3.72211e-19	6.3862e-18
PDE2A	11q13.4	0.532862	3.75065e-19	6.42964e-18
CYLD	16q12.1	0.532704	3.85932e-19	6.60961e-18
ADAMTS14	10q22.1	0.5327	3.86226e-19	6.60961e-18
LBH	2p23.1	0.532448	4.04136e-19	6.91018e-18
HLA-DMA	6p21.32	0.532397	4.07915e-19	6.9688e-18
IGF1	12q23.2	0.532258	4.18205e-19	7.13848e-18
C17ORF107	17p13.2	0.53221	4.21831e-19	7.19422e-18
PRKAR2B	7q22.3	0.531839	4.51008e-19	7.68525e-18
ARL10	5q35.2	0.531709	4.61635e-19	7.85335e-18
ZNF154	19q13.43	0.531709	4.61661e-19	7.85335e-18
SIRPG	20p13	0.531614	4.69632e-19	7.98213e-18
ADAMTS5	21q21.3	0.531592	4.71502e-19	8.00711e-18
CTSD	11p15.5	0.531565	4.73731e-19	8.03811e-18
TGM2	20q11.23	0.531559	4.74308e-19	8.04105e-18
NXPE3	3q12.3	0.531553	4.74813e-19	8.04278e-18
FNDC4	2p23.3	0.531392	4.88732e-19	8.27152e-18
ZNF304	19q13.43	0.53128	4.98637e-19	8.432e-18
ELOVL4	6q14.1	0.531181	5.07581e-19	8.57596e-18
TSPAN11	12p11.21	0.531157	5.09744e-19	8.60523e-18
LINC00341	14q32.13	0.531133	5.11946e-19	8.63508e-18
COL10A1	6q22.1	0.530969	5.27222e-19	8.88524e-18
COPZ2	17q21.32	0.530952	5.28826e-19	8.90473e-18
CCN1	1p22.3	0.530834	5.40183e-19	9.08829e-18
KCNJ8	12p12.1	0.530691	5.54212e-19	9.31645e-18
CLIP3	19q13.12	0.530403	5.83527e-19	9.801e-18
CFLAR	2q33.1	0.530179	6.07335e-19	1.01923e-17
PNMA8B	19q13.32	0.529887	6.39876e-19	1.07294e-17
TMEM255A	Xq24	0.529582	6.75721e-19	1.13209e-17
FAM126A	7p15.3	0.529382	7.00313e-19	1.1723e-17
ITPRIP	10q25.1	0.528891	7.64252e-19	1.27826e-17
AOC3	17q21.31	0.528803	7.76328e-19	1.29737e-17
GIPC3	19p13.3	0.528575	8.08562e-19	1.35011e-17
TDRD9	14q32.33	0.528391	8.35476e-19	1.39388e-17
CCDC102B	18q22.1-q22.2	0.528212	8.62351e-19	1.43752e-17
RTL3	Xq21.1	0.528051	8.87376e-19	1.478e-17
ADCY7	16q12.1	0.527971	9.00131e-19	1.49799e-17
IFIT3	10q23.31	0.527953	9.02977e-19	1.50147e-17
CILP	15q22.31	0.527945	9.04249e-19	1.50233e-17
SEPTIN4	17q22	0.527735	9.38668e-19	1.55822e-17
EDIL3	5q14.3	0.527579	9.64965e-19	1.60054e-17
BCL6	3q27.3	0.527237	1.02526e-18	1.69914e-17
LOC728392	17p13.2	0.526981	1.07274e-18	1.77635e-17
TRAT1	3q13.13	0.526675	1.13238e-18	1.87354e-17
EGFLAM	5p13.2-p13.1	0.526422	1.18413e-18	1.95755e-17
PPFIBP1	12p11.23-p11.22	0.526182	1.23549e-18	2.04076e-17
PYGO1	15q21.3	0.526142	1.24427e-18	2.05356e-17
RORB	9q21.13	0.526093	1.2549e-18	2.0694e-17
FAM225A	9q32	0.525943	1.28869e-18	2.12196e-17
THEMIS	6q22.33	0.525942	1.28891e-18	2.12196e-17
CXCR2P1	2q35	0.525844	1.31137e-18	2.15716e-17
GNAI2	3p21.31	0.52583	1.31468e-18	2.16082e-17
PTX3	3q25.32	0.525795	1.32282e-18	2.17241e-17
SPOCD1	1p35.2	0.525751	1.33303e-18	2.18737e-17
PODNL1	19p13.12	0.525578	1.37424e-18	2.25315e-17
MIR100HG	11q24.1	0.525518	1.38887e-18	2.27526e-17
APOBEC3H	22q13.1	0.525461	1.40281e-18	2.2962e-17
RGS1	1q31.2	0.525437	1.40889e-18	2.30427e-17
RIC1	9p24.1	0.525362	1.42749e-18	2.33278e-17
FILIP1L	3q12.1	0.525322	1.43774e-18	2.3476e-17
M1AP	2p13.1	0.525249	1.45626e-18	2.3759e-17
ACSS3	12q21.31	0.525243	1.45769e-18	2.37628e-17
CCDC36	3p21.31	0.525008	1.51934e-18	2.47476e-17
CYBRD1	2q31.1	0.524727	1.5962e-18	2.59784e-17
TNFSF4	1q25.1	0.524719	1.59849e-18	2.59944e-17
TAL1	1p33	0.52427	1.72948e-18	2.81015e-17
BHLHE22	8q12.3	0.52424	1.73849e-18	2.82249e-17
GRIP2	3p25.1	0.524026	1.80498e-18	2.92806e-17
RYR1	19q13.2	0.524003	1.81229e-18	2.93753e-17
PALMD	1p21.2	0.523919	1.83934e-18	2.97895e-17
MMP16	8q21.3	0.523823	1.87028e-18	3.0266e-17
C11ORF21	11p15.5	0.523664	1.92312e-18	3.10958e-17
S100B	21q22.3	0.523554	1.96068e-18	3.16776e-17
FAM171B	2q32.1	0.52338	2.02112e-18	3.26276e-17
JAZF1	7p15.2-p15.1	0.523268	2.061e-18	3.32445e-17
CALU	7q32.1	0.523056	2.13898e-18	3.44744e-17
NAIP	5q13.2	0.523047	2.14214e-18	3.44975e-17
PDLIM2	8p21.3	0.522671	2.28752e-18	3.68089e-17
PLPP4	10q26.12	0.522629	2.30446e-18	3.70516e-17
P2RX1	17p13.2	0.522473	2.36785e-18	3.80402e-17
CD70	19p13.3	0.52228	2.44888e-18	3.93102e-17
PCDH7	4p15.1	0.522256	2.45937e-18	3.94469e-17
PARP9	3q21.1	0.522189	2.48783e-18	3.98713e-17
INSYN2B	5q35.1	0.522059	2.54504e-18	4.07554e-17
TLN1	9p13.3	0.521792	2.66627e-18	4.26624e-17
IL1B	2q14.1	0.521582	2.76542e-18	4.42135e-17
LRFN5	14q21.1	0.521547	2.78212e-18	4.44448e-17
SIT1	9p13.3	0.521306	2.90128e-18	4.63113e-17
HECW1	7p14.1-p13	0.521159	2.97626e-18	4.74701e-17
SV2A	1q21.2	0.520822	3.15519e-18	5.02838e-17
SYNE3	14q32.13	0.520817	3.15797e-18	5.02879e-17
PPP2R2B	5q32	0.520777	3.18002e-18	5.05986e-17
RIPOR3	20q13.13	0.520591	3.28417e-18	5.22141e-17
ZNF835	19q13.43	0.520477	3.34967e-18	5.32131e-17
DPYSL3	5q32	0.52045	3.36511e-18	5.34157e-17
ZNF542P	19q13.43	0.520381	3.40549e-18	5.40138e-17
KCND3	1p13.2	0.520356	3.42052e-18	5.4209e-17
PLPPR4	1p21.3-p21.2	0.520214	3.50558e-18	5.55128e-17
THPO	3q27.1	0.52018	3.52628e-18	5.57964e-17
TMEM106A	17q21.31	0.520066	3.59627e-18	5.68587e-17
C1ORF54	1q21.2	0.519936	3.67855e-18	5.81135e-17
GZMM	19p13.3	0.519931	3.68157e-18	5.81152e-17
GATA3	10p14	0.51947	3.98679e-18	6.28835e-17
ADCY4	14q12	0.519421	4.02036e-18	6.33628e-17
MFAP5	12p13.31	0.519136	4.2228e-18	6.65008e-17
GFRA2	8p21.3	0.519099	4.24986e-18	6.68742e-17
FAM30A	14q32.33	0.519092	4.2551e-18	6.69037e-17
MDFIC	7q31.1-q31.2	0.518646	4.59518e-18	7.2194e-17
PEG3	19q13.43	0.5184	4.79351e-18	7.52506e-17
ZNF365	10q21.2	0.518341	4.84293e-18	7.59665e-17
CXCL10	4q21.1	0.51822	4.9445e-18	7.74989e-17
PDE1A	2q32.1	0.518184	4.97555e-18	7.79242e-17
IFNAR2	21q22.11	0.518107	5.04188e-18	7.8901e-17
MEIS1	2p14	0.517995	5.13963e-18	8.03677e-17
SLC12A4	16q22.1	0.517874	5.24763e-18	8.19922e-17
EBF1	5q33.3	0.517756	5.35474e-18	8.36003e-17
IQSEC3	12p13.33	0.517709	5.3985e-18	8.42175e-17
PEAR1	1q23.1	0.517443	5.64991e-18	8.80705e-17
RGL4	22q11.23	0.517403	5.68951e-18	8.86185e-17
TRIM46	1q22	0.517307	5.78392e-18	9.00188e-17
WDR86	7q36.1	0.517302	5.78863e-18	9.00218e-17
GREB1	2p25.1	0.517293	5.79726e-18	9.00712e-17
ARMCX1	Xq22.1	0.517289	5.80084e-18	9.00712e-17
BMERB1	16p13.11	0.517197	5.89331e-18	9.14165e-17
FLT3	13q12.2	0.517194	5.89665e-18	9.14165e-17
SLIT2	4p15.31	0.517178	5.91307e-18	9.15998e-17
FAM124A	13q14.3	0.516975	6.12154e-18	9.47555e-17
NEFH	22q12.2	0.516551	6.5828e-18	1.01816e-16
LINC01366	5q35.1	0.516494	6.64684e-18	1.02727e-16
KCNQ5	6q13	0.51628	6.89483e-18	1.06477e-16
B4GALNT1	12q13.3	0.515767	7.52528e-18	1.16124e-16
EOMES	3p24.1	0.515748	7.54993e-18	1.16414e-16
TMEM45A	3q12.2	0.515699	7.6127e-18	1.17291e-16
DENND5A	11p15.4	0.515032	8.5288e-18	1.31304e-16
ITGB7	12q13.13	0.51483	8.82742e-18	1.35797e-16
SLC47A1	17p11.2	0.514777	8.90655e-18	1.36908e-16
FSTL3	19p13.3	0.51469	9.03955e-18	1.38845e-16
CITED2	6q24.1	0.51466	9.08518e-18	1.39439e-16
NOVA2	19q13.32	0.514551	9.25533e-18	1.41941e-16
PLCB2	15q15.1	0.514523	9.29936e-18	1.42507e-16
KLHDC8B	3p21.31	0.514427	9.45304e-18	1.44751e-16
PNOC	8p21.1	0.514251	9.74003e-18	1.49031e-16
CASC10	10p12.31	0.514112	9.97115e-18	1.5245e-16
PALLD	4q32.3	0.513857	1.04124e-17	1.59074e-16
CHIT1	1q32.1	0.513479	1.10997e-17	1.69444e-16
HSPG2	1p36.12	0.513336	1.13721e-17	1.7347e-16
PCDHGA9	5q31.3	0.513261	1.1518e-17	1.75561e-16
FILIP1	6q14.1	0.513196	1.1644e-17	1.77347e-16
HSPB2	11q23.1	0.513069	1.18984e-17	1.81083e-16
ERMN	2q24.1	0.512528	1.30359e-17	1.98243e-16
LGALS12	11q12.3	0.512416	1.32835e-17	2.01854e-16
GPR1	2q33.3	0.512292	1.3566e-17	2.05991e-16
IL5RA	3p26.2	0.512226	1.37171e-17	2.08127e-16
SEPTIN1	16p11.2	0.512165	1.38583e-17	2.10109e-16
TNNI2	11p15.5	0.512123	1.39564e-17	2.11435e-16
SRPX	Xp11.4	0.511773	1.48042e-17	2.24109e-16
SNCA	4q22.1	0.511421	1.57064e-17	2.37587e-16
TM4SF19	3q29	0.511304	1.60202e-17	2.42149e-16
SGCD	5q33.2-q33.3	0.511257	1.61475e-17	2.43889e-16
FMO2	1q24.3	0.511155	1.64243e-17	2.47772e-16
SLFN12	17q12	0.511152	1.64325e-17	2.47772e-16
HSPB8	12q24.23	0.511149	1.64419e-17	2.47772e-16
MEF2C	5q14.3	0.511117	1.6531e-17	2.48926e-16
SVEP1	9q31.3	0.511016	1.68131e-17	2.52983e-16
EFNB3	17p13.1	0.510836	1.73298e-17	2.60561e-16
CCN2	6q23.2	0.510763	1.75428e-17	2.63565e-16
CNTN4	3p26.3-p26.2	0.510592	1.80533e-17	2.7103e-16
CCL23	17q12	0.510549	1.81843e-17	2.72792e-16
LRCH2	Xq23	0.510393	1.86651e-17	2.79795e-16
DOC2B	17p13.3	0.510009	1.99064e-17	2.98177e-16
PDLIM4	5q31.1	0.509952	2.00963e-17	3.00795e-16
MOXD1	6q23.2	0.509942	2.01304e-17	3.01081e-16
ADAMDEC1	8p21.2	0.50976	2.07498e-17	3.10112e-16
PEAK1	15q24.3	0.509647	2.11472e-17	3.15813e-16
NTM	11q25	0.509511	2.16344e-17	3.22848e-16
GJA5	1q21.2	0.509321	2.23307e-17	3.32989e-16
MGC12916	17p12	0.509252	2.25901e-17	3.36606e-16
BMP8A	1p34.3	0.509198	2.2793e-17	3.39376e-16
MCAM	11q23.3	0.509136	2.30293e-17	3.42639e-16
CHSY1	15q26.3	0.508914	2.39008e-17	3.5534e-16
MMP8	11q22.2	0.508858	2.41229e-17	3.58374e-16
SASH1	6q24.3-q25.1	0.508567	2.53243e-17	3.75942e-16
SUSD6	14q24.1	0.508473	2.57237e-17	3.81588e-16
AKAP2	9q31.3	0.508462	2.57709e-17	3.82003e-16
RUNX2	6p21.1	0.508337	2.63104e-17	3.89711e-16
WHAMMP2	15q13.1	0.508291	2.65116e-17	3.92399e-16
CCL21	9p13.3	0.50825	2.66959e-17	3.94833e-16
ZAP70	2q11.2	0.508027	2.77022e-17	4.09414e-16
CD3D	11q23.3	0.507871	2.84289e-17	4.19842e-16
NEFM	8p21.2	0.507724	2.91326e-17	4.29917e-16
TTBK2	15q15.2	0.507716	2.91743e-17	4.30213e-16
RIMBP3	22q11.21	0.50748	3.03386e-17	4.47051e-16
CD83	6p23	0.507328	3.11139e-17	4.58137e-16
SPRED3	19q13.2	0.507142	3.20858e-17	4.72099e-16
PDGFC	4q32.1	0.50709	3.23658e-17	4.75869e-16
ITPRIPL1	2q11.2	0.50688	3.35117e-17	4.92353e-16
CETP	16q13	0.506747	3.42576e-17	5.02923e-16
ATP2B4	1q32.1	0.506743	3.42816e-17	5.02923e-16
UNC5B	10q22.1	0.506654	3.47898e-17	5.10004e-16
THOC7	3p14.1	-0.506542	3.54393e-17	5.19142e-16
RTN1	14q23.1	0.50625	3.71932e-17	5.44435e-16
RGL1	1q25.3	0.50597	3.89558e-17	5.69818e-16
EPB41L3	18p11.31	0.505893	3.94491e-17	5.7661e-16
RAB3IL1	11q12.2-q12.3	0.505864	3.96426e-17	5.79014e-16
PDLIM3	4q35.1	0.505677	4.08859e-17	5.96736e-16
SALL2	14q11.2	0.505548	4.17631e-17	6.09093e-16
RSPO3	6q22.33	0.505511	4.20167e-17	6.12345e-16
SLC35G2	3q22.3	0.505312	4.34169e-17	6.32288e-16
UNC13A	19p13.11	0.505264	4.37613e-17	6.36838e-16
TRIM69	15q21.1	0.505237	4.3957e-17	6.3922e-16
ENOX1	13q14.11	0.505184	4.43419e-17	6.44347e-16
ATP8B3	19p13.3	0.505131	4.47332e-17	6.49559e-16
ARHGEF25	12q13.3	0.505116	4.48432e-17	6.50684e-16
TPSB2	16p13.3	0.505075	4.51444e-17	6.54577e-16
OLIG2	21q22.11	0.505031	4.5474e-17	6.58877e-16
PAMR1	11p13	0.50498	4.58611e-17	6.64003e-16
IL1RL1	2q12.1	0.504945	4.61229e-17	6.67309e-16
S1PR2	19p13.2	0.504705	4.79785e-17	6.93652e-16
TAFA1	3p14.1	0.504281	5.14481e-17	7.43276e-16
SPSB1	1p36.22	0.504051	5.34247e-17	7.71273e-16
WDR81	17p13.3	0.503963	5.42022e-17	7.81931e-16
CPNE5	6p21.2	0.503937	5.44361e-17	7.84738e-16
BEND4	4p13	0.503813	5.55551e-17	8.00291e-16
AKR1B1	7q33	0.503527	5.82187e-17	8.38055e-16
TPTEP1	22q11.1	0.503327	6.01554e-17	8.65309e-16
TPSAB1	16p13.3	0.502816	6.54042e-17	9.40132e-16
SLC2A5	1p36.23	0.502676	6.69145e-17	9.61148e-16
SEC14L1	17q25.2-q25.3	0.501717	7.82484e-17	1.12314e-15
RBMS3	3p24.1	0.5017	7.84589e-17	1.12535e-15
MYH10	17p13.1	0.501396	8.24441e-17	1.18166e-15
IGDCC4	15q22.31	0.501371	8.27741e-17	1.18554e-15
BAALC	8q22.3	0.501231	8.46778e-17	1.21193e-15
CLEC9A	12p13.2	0.501174	8.54681e-17	1.22237e-15
GLIPR1	12q21.2	0.501134	8.60274e-17	1.22948e-15
RARB	3p24.2	0.50065	9.30548e-17	1.32896e-15
DTHD1	4p14	0.500632	9.33321e-17	1.33197e-15
C10ORF105	10q22.1	0.500624	9.345e-17	1.3327e-15
MFAP4	17p11.2	0.500611	9.36576e-17	1.33471e-15
KIAA0930	22q13.31	0.500602	9.37864e-17	1.33559e-15
MAGEL2	15q11.2	0.500546	9.46387e-17	1.34676e-15
MAP1B	5q13.2	0.500539	9.47577e-17	1.34749e-15
MRVI1	11p15.4	0.500457	9.60153e-17	1.3644e-15
NPR2	9p13.3	0.500439	9.63058e-17	1.36756e-15
DRAM1	12q23.2	0.50017	1.00588e-16	1.42735e-15
RNF152	18q21.33	0.500057	1.02446e-16	1.45267e-15
LHFPL2	5q14.1	0.499926	1.04655e-16	1.48295e-15
AGAP2	12q14.1	0.499776	1.07225e-16	1.51828e-15
ITPRIPL2	16p12.3	0.499728	1.08051e-16	1.52889e-15
ZNF208	19p12	0.499704	1.08477e-16	1.53384e-15
BVES	6q21	0.499655	1.09346e-16	1.54503e-15
XCR1	3p21.31	0.499619	1.09974e-16	1.5528e-15
LTB	6p21.33	0.499462	1.12813e-16	1.59173e-15
KIAA1755	20q11.23	0.499457	1.12891e-16	1.59173e-15
MEG3	14q32.2	0.499347	1.14933e-16	1.61937e-15
PODN	1p32.3	0.499182	1.18024e-16	1.66175e-15
FSCN1	7p22.1	0.499119	1.1924e-16	1.67769e-15
INKA1	3p21.31	0.499063	1.20311e-16	1.69156e-15
RHEX	1q32.1	0.499053	1.20519e-16	1.6933e-15
CD22	19q13.12	0.499032	1.20914e-16	1.69661e-15
CPEB1	15q25.2	0.499032	1.20925e-16	1.69661e-15
FCRL3	1q23.1	0.498878	1.23968e-16	1.73808e-15
NOTCH4	6p21.32	0.498859	1.24349e-16	1.7422e-15
MMP1	11q22.2	0.498603	1.29584e-16	1.81427e-15
DIO2	14q31.1	0.498583	1.3001e-16	1.81895e-15
KLHL4	Xq21.31	0.498451	1.32805e-16	1.85676e-15
WHAMMP3	15q11.2	0.498425	1.33349e-16	1.86306e-15
CCNT1	12q13.11-q13.12	0.498415	1.3357e-16	1.86483e-15
HTRA3	4p16.1	0.49838	1.34319e-16	1.87398e-15
SGTB	5q12.3	0.498292	1.36256e-16	1.89861e-15
HLA-DRB5	6p21.32	0.498291	1.36275e-16	1.89861e-15
TLR10	4p14	0.498159	1.39197e-16	1.93797e-15
ANKRD36BP2	2p11.2	0.49811	1.40287e-16	1.95178e-15
GPRC5B	16p12.3	0.497932	1.4438e-16	2.00733e-15
MMP19	12q13.2	0.49779	1.47701e-16	2.05207e-15
MOV10L1	22q13.33	0.497767	1.48254e-16	2.05751e-15
FGF10	5p12	0.497765	1.48299e-16	2.05751e-15
NDST2	10q22.2	0.497741	1.48872e-16	2.06402e-15
ASPN	9q22.31	0.497731	1.49115e-16	2.06595e-15
CTSW	11q13.1	0.497724	1.49288e-16	2.06691e-15
EBF3	10q26.3	0.497588	1.52584e-16	2.11108e-15
MGAM	7q34	0.497451	1.55981e-16	2.15658e-15
LOC154761	7q35	0.497358	1.58312e-16	2.18652e-15
COL22A1	8q24.23-q24.3	0.497356	1.58366e-16	2.18652e-15
RFPL1S	22q12.2	0.497037	1.667e-16	2.3e-15
NDN	15q11.2	0.496887	1.70754e-16	2.35431e-15
C11ORF96	11p11.2	0.496643	1.77559e-16	2.44643e-15
SAMD4A	14q22.2	0.496547	1.803e-16	2.48249e-15
CCL3L3	17q12	0.496439	1.83458e-16	2.52422e-15
GPR82	Xp11.4	0.496333	1.86581e-16	2.56542e-15
MAGEH1	Xp11.21	0.496229	1.89725e-16	2.60685e-15
CD6	11q12.2	0.496215	1.90162e-16	2.61106e-15
RSPO1	1p34.3	0.496173	1.91424e-16	2.62659e-15
COL7A1	3p21.31	0.496152	1.92077e-16	2.63373e-15
TIMP3	22q12.3	0.496141	1.92416e-16	2.63506e-15
PLXNA4	7q32.3	0.49614	1.92438e-16	2.63506e-15
AMPD1	1p13.2	0.496118	1.93123e-16	2.64262e-15
GJA4	1p34.3	0.495827	2.02323e-16	2.7666e-15
KCNT2	1q31.3	0.495723	2.05688e-16	2.81069e-15
TFPI2	7q21.3	0.495591	2.10089e-16	2.86887e-15
PI15	8q21.13	0.495506	2.12959e-16	2.90487e-15
NAV3	12q21.2	0.495504	2.13017e-16	2.90487e-15
AKAP12	6q25.1	0.495262	2.21406e-16	3.01721e-15
LAMP5	20p12.2	0.495243	2.22076e-16	3.02427e-15
TMCC2	1q32.1	0.495237	2.22305e-16	3.02531e-15
RELN	7q22.1	0.495167	2.24797e-16	3.05715e-15
POMC	2p23.3	0.495004	2.30698e-16	3.13526e-15
SLC26A10	12q13.3	0.494982	2.31512e-16	3.14419e-15
CDYL2	16q23.2	0.494966	2.32083e-16	3.14978e-15
TRANK1	3p22.2	0.494253	2.5996e-16	3.52574e-15
RELT	11q13.4	0.494181	2.62986e-16	3.56435e-15
GSDMC	8q24.21	0.494099	2.6644e-16	3.60871e-15
FICD	12q23.3	0.494006	2.7037e-16	3.65944e-15
PALM	19p13.3	0.493971	2.71905e-16	3.67773e-15
CCL5	17q12	0.493859	2.76773e-16	3.74103e-15
MRTFA	22q13.1-q13.2	0.493537	2.91266e-16	3.93427e-15
LPXN	11q12.1	0.493408	2.9731e-16	4.01318e-15
G0S2	1q32.2	0.493328	3.01083e-16	4.06137e-15
CADM1	11q23.3	0.493204	3.07038e-16	4.13888e-15
RORA	15q22.2	0.492988	3.17715e-16	4.27992e-15
CDKL5	Xp22.13	0.492974	3.18434e-16	4.28672e-15
CYS1	2p25.1	0.492917	3.21311e-16	4.32253e-15
COL13A1	10q22.1	0.49276	3.29417e-16	4.42858e-15
KERA	12q21.33	0.492739	3.30485e-16	4.43995e-15
FZD1	7q21.13	0.492694	3.32875e-16	4.46905e-15
PLEKHF1	19q12	0.492658	3.34752e-16	4.49122e-15
ITM2A	Xq21.1	0.49264	3.3574e-16	4.50144e-15
IGFBP7	4q12	0.492484	3.44109e-16	4.61056e-15
GPR161	1q24.2	0.492276	3.55572e-16	4.76093e-15
LYNX1	8q24.3	0.492158	3.62289e-16	4.84761e-15
SERPINB9	6p25.2	0.492085	3.66476e-16	4.90036e-15
RSAD2	2p25.2	0.491878	3.78667e-16	5.05998e-15
PDZRN4	12q12	0.491471	4.0371e-16	5.39101e-15
VAV1	19p13.3	0.491386	4.09188e-16	5.46049e-15
CACNA1H	16p13.3	0.490907	4.41172e-16	5.88338e-15
UBTD1	10q24.1-q24.2	0.490826	4.46838e-16	5.95495e-15
PARP14	3q21.1	0.490588	4.63863e-16	6.17771e-15
ARSB	5q14.1	0.490189	4.93821e-16	6.57231e-15
PTGIS	20q13.13	0.490058	5.04089e-16	6.70448e-15
PIM2	Xp11.23	0.490018	5.07243e-16	6.74194e-15
SEMA7A	15q24.1	0.489616	5.40227e-16	7.17555e-15
GLI1	12q13.3	0.489572	5.43963e-16	7.21652e-15
GBP2	1p22.2	0.489571	5.44035e-16	7.21652e-15
CSDC2	22q13.2	0.489393	5.59412e-16	7.41555e-15
TRPC3	4q27	0.489266	5.7063e-16	7.55923e-15
KCNA1	12p13.32	0.489236	5.7328e-16	7.5893e-15
MICU3	8p22	0.489103	5.85361e-16	7.74409e-15
COL6A5	3q22.1	0.488887	6.05421e-16	8.00416e-15
SIRPD	20p13	0.488856	6.08356e-16	8.03764e-15
TRIB2	2p24.3	0.48877	6.16598e-16	8.14113e-15
SOX18	20q13.33	0.488695	6.23893e-16	8.232e-15
SETBP1	18q12.3	0.488686	6.24718e-16	8.23744e-15
CPVL	7p14.3	0.488574	6.35708e-16	8.37681e-15
GUCY1A2	11q22.3	0.488421	6.51106e-16	8.57404e-15
TBC1D2B	15q24.3-q25.1	0.488144	6.79798e-16	8.94597e-15
LIX1L	1q21.1	0.487564	7.4402e-16	9.78464e-15
IL17RA	22q11.1	0.487436	7.59056e-16	9.9758e-15
USHBP1	19p13.11	0.487095	8.00271e-16	1.05105e-14
ZNF135	19q13.43	0.487015	8.1026e-16	1.06347e-14
TCAF2	7q35	0.486965	8.16633e-16	1.07113e-14
OLFM1	9q34.3	0.486891	8.26008e-16	1.08272e-14
GZMH	14q12	0.486846	8.31792e-16	1.08958e-14
P2RY12	3q25.1	0.486772	8.41413e-16	1.10146e-14
TBX1	22q11.21	0.486755	8.43699e-16	1.10373e-14
COL16A1	1p35.2	0.486729	8.47004e-16	1.10733e-14
AP1M2	19p13.2	-0.486668	8.55161e-16	1.11726e-14
PHOSPHO1	17q21.32	0.486527	8.74026e-16	1.14116e-14
ST3GAL1	8q24.22	0.486362	8.96641e-16	1.16992e-14
PARP15	3q21.1	0.486354	8.97818e-16	1.17069e-14
CLEC11A	19q13.33	0.486329	9.01239e-16	1.17438e-14
CARMN	5q32	0.486241	9.13537e-16	1.18963e-14
CEACAM21	19q13.2	0.486225	9.15815e-16	1.19182e-14
CMA1	14q12	0.486219	9.16753e-16	1.19226e-14
RERG	12p12.3	0.486151	9.26393e-16	1.20401e-14
HTR1B	6q14.1	0.486072	9.37874e-16	1.21814e-14
RASSF8	12p12.1	0.485942	9.56861e-16	1.24199e-14
LRRC55	11q12.1	0.485805	9.77303e-16	1.2677e-14
ZNF385B	2q31.2-q31.3	0.485406	1.03953e-15	1.34754e-14
CDH2	18q12.1	0.485301	1.05643e-15	1.36855e-14
SOGA3	6q22.33	0.485238	1.06674e-15	1.38101e-14
TSPAN18	11p11.2	0.485083	1.09255e-15	1.41351e-14
KCNK2	1q41	0.484805	1.14053e-15	1.47463e-14
LOXL1	15q24.1	0.484769	1.14676e-15	1.48172e-14
CAMK4	5q22.1	0.484607	1.17576e-15	1.51821e-14
EML1	14q32.2	0.484526	1.19049e-15	1.53624e-14
MOB3A	19p13.3	0.484509	1.19376e-15	1.53945e-14
SLITRK4	Xq27.3	0.484373	1.21896e-15	1.57094e-14
NID1	1q42.3	0.484229	1.2462e-15	1.60405e-14
SBSN	19q13.12	0.484229	1.24626e-15	1.60405e-14
ALDH1L2	12q23.3	0.48414	1.26336e-15	1.62501e-14
ELOVL2	6p24.2	0.484094	1.27232e-15	1.63547e-14
PRRG3	Xq28	0.483855	1.32002e-15	1.6957e-14
FASLG	1q24.3	0.4837	1.35168e-15	1.73525e-14
MAPKBP1	15q15.1	0.48363	1.36645e-15	1.75308e-14
TRAF1	9q33.2	0.483248	1.44889e-15	1.85766e-14
NAP1L3	Xq21.32	0.483116	1.47853e-15	1.89444e-14
TENM3-AS1	4q34.3	0.483029	1.49834e-15	1.91859e-14
TOGARAM2	2p23.2	0.482968	1.51246e-15	1.93542e-14
GNA12	7p22.3-p22.2	0.482691	1.57798e-15	2.01772e-14
SNRK	3p22.1	0.482687	1.57879e-15	2.01772e-14
DACT1	14q23.1	0.482595	1.60125e-15	2.0451e-14
EPHB6	7q34	0.482537	1.61541e-15	2.06188e-14
FGF2	4q28.1	0.482511	1.62191e-15	2.06885e-14
LRRN2	1q32.1	0.482448	1.63753e-15	2.08743e-14
RNF175	4q31.3	0.482129	1.71935e-15	2.19033e-14
PPM1F	22q11.22	0.481865	1.79018e-15	2.2791e-14
CHRNA6	8p11.21	0.481824	1.80139e-15	2.29192e-14
LEP	7q32.1	0.48132	1.94519e-15	2.47329e-14
TENM1	Xq25	0.481087	2.01573e-15	2.56135e-14
TCF21	6q23.2	0.481009	2.03967e-15	2.59012e-14
TCP11L1	11p13	0.480881	2.07974e-15	2.63932e-14
TCEAL7	Xq22.2	0.480578	2.17785e-15	2.76207e-14
LTC4S	5q35.3	0.480384	2.24287e-15	2.84273e-14
NKAPL	6p22.1	0.480167	2.31809e-15	2.9362e-14
TDRD10	1q21.3	0.480132	2.33049e-15	2.95003e-14
ZFP92	Xq28	0.480081	2.34856e-15	2.97101e-14
CLDN5	22q11.21	0.480039	2.36354e-15	2.98808e-14
CLIC4	1p36.11	0.479594	2.52853e-15	3.19463e-14
HOPX	4q12	0.479587	2.53145e-15	3.1963e-14
ADAM33	20p13	0.479582	2.5332e-15	3.19648e-14
HAS1	19q13.41	0.47953	2.55331e-15	3.21982e-14
IL12B	5q33.3	0.479417	2.59738e-15	3.27332e-14
RBP5	12p13.31	0.479225	2.67389e-15	3.36761e-14
OMD	9q22.31	0.478985	2.77263e-15	3.48977e-14
ISLR	15q24.1	0.478973	2.77791e-15	3.49421e-14
NR4A3	9q31.1	0.478946	2.78896e-15	3.50589e-14
LEPROT	1p31.3	0.478862	2.82488e-15	3.54882e-14
RIPOR1	16q22.1	0.478719	2.88626e-15	3.62364e-14
PDE10A	6q27	0.478648	2.91744e-15	3.66047e-14
ADAR	1q21.3	0.478572	2.9512e-15	3.70051e-14
ZFHX4	8q21.13	0.478438	3.01141e-15	3.77364e-14
PTGDS	9q34.3	0.478316	3.06773e-15	3.84179e-14
KIF5A	12q13.3	0.478305	3.07269e-15	3.84531e-14
LATS2	13q12.11	0.478301	3.0744e-15	3.84531e-14
PCDHGA4	5q31.3	0.478165	3.13813e-15	3.92256e-14
BTN3A3	6p22.2	0.478098	3.17008e-15	3.96001e-14
GLIS1	1p32.3	0.47806	3.18818e-15	3.98014e-14
TUBA1A	12q13.12	0.477999	3.21777e-15	4.01456e-14
MCOLN1	19p13.2	0.477916	3.25826e-15	4.06254e-14
NCR1	19q13.42	0.477578	3.42813e-15	4.27166e-14
MAP2	2q34	0.477493	3.47228e-15	4.32398e-14
STOX2	4q35.1	0.477469	3.485e-15	4.33711e-14
TGFB1I1	16p11.2	0.476912	3.78958e-15	4.71322e-14
SLC16A6	17q24.2	0.476559	3.99532e-15	4.96601e-14
GPX3	5q33.1	0.4765	4.031e-15	5.00723e-14
LMOD1	1q32.1	0.476393	4.09653e-15	5.08546e-14
PKD2L1	10q24.31	0.476353	4.12126e-15	5.11148e-14
NUMBL	19q13.2	0.47635	4.12261e-15	5.11148e-14
CD1D	1q23.1	0.47633	4.13519e-15	5.12388e-14
A1BG	19q13.43	0.476316	4.1436e-15	5.13111e-14
GPR88	1p21.2	0.476296	4.1566e-15	5.14402e-14
UST	6q25.1	0.476276	4.16891e-15	5.15606e-14
SBNO2	19p13.3	0.476094	4.28419e-15	5.29534e-14
ADAM19	5q33.3	0.476023	4.32952e-15	5.34805e-14
DERL3	22q11.23	0.475607	4.60801e-15	5.68854e-14
TAFA5	22q13.32	0.475335	4.79908e-15	5.92075e-14
LOC401463	8q12.3	0.475141	4.94055e-15	6.09151e-14
ZNF80	3q13.31	0.474778	5.21557e-15	6.42663e-14
STOM	9q33.2	0.474687	5.28689e-15	6.51048e-14
TNFRSF17	16p13.13	0.474671	5.29928e-15	6.52171e-14
GJC1	17q21.31	0.474587	5.36554e-15	6.59919e-14
PRSS21	16p13.3	0.474293	5.60643e-15	6.89121e-14
PPP1R3C	10q23.32	0.474115	5.7567e-15	7.07156e-14
FAM114A1	4p14	0.473919	5.92667e-15	7.27587e-14
CD40	20q13.12	0.473741	6.08621e-15	7.46713e-14
MAP3K8	10p11.23	0.473614	6.20218e-15	7.60473e-14
FCHSD2	11q13.4	0.473467	6.33861e-15	7.76723e-14
CHL1	3p26.3	0.473355	6.44498e-15	7.89273e-14
CHST3	10q22.1	0.473142	6.65201e-15	8.14035e-14
CDKN2B	9p21.3	0.473139	6.65535e-15	8.14035e-14
NUDT11	Xp11.22	0.473073	6.72025e-15	8.21469e-14
H3F3A	1q42.12	-0.473042	6.75132e-15	8.24762e-14
CADM3	1q23.2	0.472859	6.93707e-15	8.46934e-14
GYPE	4q31.21	0.472788	7.01006e-15	8.55322e-14
PDE7B	6q23.3	0.472738	7.06247e-15	8.6119e-14
TDO2	4q32.1	0.472707	7.09533e-15	8.64667e-14
OAS2	12q24.13	0.472572	7.23822e-15	8.81542e-14
ADAM28	8p21.2	0.472372	7.45646e-15	9.07566e-14
AOX1	2q33.1	0.472295	7.54195e-15	9.17412e-14
AOC4P	17q21.31	0.472201	7.64753e-15	9.29688e-14
SYPL2	1p13.3	0.472183	7.66721e-15	9.31513e-14
ADD2	2p13.3	0.472175	7.67673e-15	9.32101e-14
CD8A	2p11.2	0.472126	7.73226e-15	9.38272e-14
FAM171A2	17q21.31	0.471902	7.99199e-15	9.69199e-14
EVA1B	1p34.3	0.471825	8.08349e-15	9.79699e-14
RAB27A	15q21.3	0.471742	8.18418e-15	9.91301e-14
TNFSF12	17p13.1	0.47165	8.29544e-15	1.00417e-13
HPS5	11p15.1	0.471258	8.78937e-15	1.06331e-13
CCIN	9p13.3	0.471172	8.90164e-15	1.07624e-13
SUFU	10q24.32	0.471167	8.90866e-15	1.07644e-13
LMO2	11p13	0.471068	9.03968e-15	1.09161e-13
KCNK12	2p16.3	0.470714	9.5226e-15	1.14923e-13
MGP	12p12.3	0.470662	9.596e-15	1.15738e-13
TMEM121	14q32.33	0.470443	9.9106e-15	1.19461e-13
FST	5q11.2	0.470423	9.93997e-15	1.19742e-13
TREML4	6p21.1	0.470386	9.99427e-15	1.20324e-13
ASB2	14q32.12	0.470136	1.03673e-14	1.24739e-13
NAGK	2p13.3	0.470048	1.05022e-14	1.26287e-13
NUDT10	Xp11.22	0.469956	1.06457e-14	1.27934e-13
SAMD9	7q21.2	0.469798	1.08958e-14	1.30862e-13
GASK1A	3p22.1	0.469768	1.09432e-14	1.31351e-13
RPL14	3p22.1	-0.469742	1.09842e-14	1.31764e-13
LRRC4C	11p12	0.46968	1.10846e-14	1.32889e-13
DIRC3	2q35	0.469613	1.11948e-14	1.34129e-13
CD79A	19q13.2	0.469584	1.12423e-14	1.34617e-13
CCL19	9p13.3	0.469205	1.18844e-14	1.42221e-13
MAL	2q11.1	0.469143	1.19928e-14	1.43431e-13
PARD6G	18q23	0.469085	1.20945e-14	1.44561e-13
SRGAP2	1q32.1	0.469077	1.21095e-14	1.44654e-13
PLEKHM2	1p36.21	0.469013	1.22241e-14	1.45936e-13
TCN2	22q12.2	0.468601	1.29825e-14	1.54896e-13
IL18R1	2q12.1	0.468485	1.32043e-14	1.57447e-13
DPYSL4	10q26.3	0.468481	1.32121e-14	1.57447e-13
KLHL38	8q24.13	0.467998	1.41767e-14	1.68842e-13
PHF24	9p13.3	0.467991	1.41914e-14	1.68916e-13
CECR7	22q11.1	0.467787	1.462e-14	1.73913e-13
CD276	15q24.1	0.467708	1.47905e-14	1.75836e-13
MIR9-3HG	15q26.1	0.467668	1.48768e-14	1.76758e-13
CXCR5	11q23.3	0.467515	1.52119e-14	1.80631e-13
NACAD	7p13	0.467137	1.6072e-14	1.90731e-13
CXCL6	4q13.3	0.466878	1.66891e-14	1.97936e-13
KLF17	1p34.1	0.466615	1.73385e-14	2.05512e-13
GNS	12q14.3	0.466611	1.73485e-14	2.05512e-13
FAT3	11q14.3	0.466554	1.74935e-14	2.07107e-13
WARS	14q32.2	0.466448	1.7765e-14	2.10196e-13
SECTM1	17q25.3	0.466212	1.83845e-14	2.17397e-13
RASIP1	19q13.33	0.466195	1.84297e-14	2.17802e-13
SLC30A4	15q21.1|15q21.1	0.466148	1.85546e-14	2.19148e-13
ZNF677	19q13.42	0.466124	1.86186e-14	2.19774e-13
ZNF229	19q13.31	0.465997	1.8966e-14	2.23742e-13
GPR21	9q33.2	0.465677	1.98666e-14	2.34228e-13
DACT3	19q13.32	0.465195	2.13009e-14	2.5099e-13
FKBP14	7p14.3	0.46512	2.15315e-14	2.53558e-13
CPXM2	10q26.13	0.465062	2.17141e-14	2.55557e-13
PRKCH	14q23.1	0.465043	2.17726e-14	2.56095e-13
ACTA2	10q23.31	0.465031	2.18099e-14	2.56382e-13
SLAMF9	1q23.2	0.465003	2.18993e-14	2.57282e-13
ACP2	11p11.2|11p12-p11	0.464818	2.24925e-14	2.64095e-13
GPR173	Xp11.22	0.464538	2.34202e-14	2.74826e-13
GTF2A1	14q31.1	0.464465	2.36681e-14	2.77572e-13
POU2AF1	11q23.1	0.464339	2.41026e-14	2.82501e-13
GNAO1	16q13	0.464288	2.42797e-14	2.8441e-13
CUBN	10p13	0.464112	2.49019e-14	2.91526e-13
TMEM169	2q35	0.464037	2.51717e-14	2.94512e-13
ZNF300P1	5q33.1	0.463956	2.54698e-14	2.97825e-13
CAVIN3	11p15.4	0.463919	2.56058e-14	2.99064e-13
DOK6	18q22.2	0.463919	2.56058e-14	2.99064e-13
LOC606724	16p11.2	0.463834	2.5921e-14	3.02568e-13
TPST1	7q11.21	0.463796	2.60623e-14	3.04039e-13
MFRP	11q23.3	0.463633	2.6679e-14	3.11052e-13
NME8	7p14.1	0.463575	2.69052e-14	3.13507e-13
SCPEP1	17q22	0.463408	2.7557e-14	3.20913e-13
MYL9	20q11.23	0.463358	2.77555e-14	3.23037e-13
IFI16	1q23.1	0.46284	2.98992e-14	3.47783e-13
TNIP3	4q27	0.462729	3.03769e-14	3.53077e-13
FLT1	13q12.3	0.462727	3.03897e-14	3.53077e-13
LAMC1	1q25.3	0.462687	3.05636e-14	3.5489e-13
RAPGEF1	9q34.13	0.462642	3.07609e-14	3.56973e-13
HMCN1	1q25.3-q31.1	0.462555	3.11478e-14	3.61253e-13
HOXC4	12q13.13	0.462432	3.1699e-14	3.67432e-13
CHRNA3	15q25.1	0.461954	3.39435e-14	3.93039e-13
S1PR3	9q22.1	0.461953	3.39476e-14	3.93039e-13
SFRP4	7p14.1	0.461927	3.40753e-14	3.94288e-13
GUCA1A	6p21.1	0.461844	3.44845e-14	3.98792e-13
REST	4q12	0.461813	3.46368e-14	4.00321e-13
KIF26B	1q44	0.461703	3.51861e-14	4.06434e-13
CLEC12B	12p13.2	0.461628	3.55641e-14	4.10563e-13
SCN9A	2q24.3	0.4615	3.62183e-14	4.17872e-13
LRCH3	3q29	0.461352	3.69945e-14	4.26581e-13
PRDM6	5q23.2	0.461202	3.7795e-14	4.3556e-13
BTLA	3q13.2	0.460763	4.0234e-14	4.634e-13
APBB1	11p15.4	0.460707	4.05579e-14	4.6686e-13
EGFL7	9q34.3	0.460428	4.2204e-14	4.85529e-13
ITGA1	5q11.2	0.460356	4.26385e-14	4.90245e-13
KLRK1	12p13.2	0.460305	4.29492e-14	4.93533e-13
SLC17A7	19q13.33	0.460136	4.399e-14	5.05201e-13
SCHIP1	3q25.32-q25.33	0.459985	4.49476e-14	5.15901e-13
MMP13	11q22.2	0.459962	4.50915e-14	5.17255e-13
SLC25A53	Xq22.2	0.459854	4.57936e-14	5.25007e-13
AP1S2	Xp22.2	0.459671	4.69986e-14	5.38512e-13
ANGPTL1	1q25.2	0.459617	4.7359e-14	5.42329e-13
DDX58	9p21.1	0.45954	4.78766e-14	5.47943e-13
PCSK5	9q21.13	0.459518	4.80264e-14	5.49342e-13
PTGER3	1p31.1	0.45934	4.92533e-14	5.63052e-13
LURAP1	1p34.1	0.459268	4.97627e-14	5.6855e-13
FCRLA	1q23.3	0.459236	4.99905e-14	5.70825e-13
GATA1	Xp11.23	0.45904	5.13961e-14	5.86539e-13
ANKRD65	1p36.33	0.458844	5.2841e-14	6.02683e-13
ZBTB47	3p22.1	0.458829	5.29551e-14	6.0364e-13
SLC45A1	1p36.23	0.458633	5.44416e-14	6.2023e-13
USP44	12q22	0.458544	5.51354e-14	6.27775e-13
SYNGR1	22q13.1	0.458307	5.7017e-14	6.48829e-13
AIM2	1q23.1-q23.2	0.457964	5.98416e-14	6.80583e-13
UBE2L6	11q12.1	0.457932	6.01123e-14	6.83272e-13
TMEM100	17q22	0.45791	6.0303e-14	6.85049e-13
EBF4	20p13	0.457708	6.20462e-14	7.04451e-13
RNF144B	6p22.3	0.457703	6.20907e-14	7.04554e-13
KIAA1614	1q25.3	0.457512	6.37814e-14	7.23328e-13
STAP1	4q13.2	0.457349	6.52633e-14	7.39712e-13
MAMLD1	Xq28	0.457318	6.55484e-14	7.42522e-13
TMEM108	3q22.1	0.457171	6.6925e-14	7.57686e-13
LLGL1	17p11.2	0.457034	6.82278e-14	7.71997e-13
PLAUR	19q13.31	0.456829	7.02237e-14	7.94129e-13
SEC24D	4q26	0.45681	7.04079e-14	7.95761e-13
MYLK	3q21.1	0.456795	7.0559e-14	7.97017e-13
SOX7	8p23.1	0.456433	7.42464e-14	8.38194e-13
ARMH4	14q23.1	0.45637	7.49027e-14	8.45125e-13
CCR10	17q21.2	0.456295	7.56996e-14	8.53633e-13
PHYHD1	9q34.11	0.456231	7.63766e-14	8.6078e-13
ICAM5	19p13.2	0.456206	7.66479e-14	8.6335e-13
HLA-DOB	6p21.32	0.456179	7.69426e-14	8.66179e-13
MRO	18q21.2	0.456171	7.70299e-14	8.66673e-13
INSYN1	15q24.1	0.456037	7.84835e-14	8.8253e-13
CD1B	1q23.1	0.456026	7.86116e-14	8.83472e-13
HIF1A	14q23.2	0.456018	7.86993e-14	8.8396e-13
MT2A	16q13	0.45577	8.14855e-14	9.14739e-13
DNAJC19	3q26.33	-0.455709	8.21848e-14	9.2207e-13
OTOA	16p12.2|16p12.2	0.455678	8.25437e-14	9.25576e-13
FOLR3	11q13.4	0.45567	8.26296e-14	9.26018e-13
C8ORF48	8p22	0.455223	8.79653e-14	9.85261e-13
TACR1	2p12	0.455121	8.9233e-14	9.98899e-13
SPSB4	3q23	0.455065	8.99371e-14	1.00622e-12
C1ORF216	1p34.3	0.454779	9.3608e-14	1.04631e-12
ANXA1	9q21.13	0.454777	9.36259e-14	1.04631e-12
CDH23	10q22.1	0.454749	9.40032e-14	1.04994e-12
PLAT	8p11.21	0.45474	9.41145e-14	1.05059e-12
FBXO17	19q13.2	0.454713	9.44714e-14	1.05399e-12
ARRDC5	19p13.3	0.454518	9.70745e-14	1.08242e-12
KCNG2	18q23	0.454473	9.76879e-14	1.08865e-12
GRAP2	22q13.1	0.454457	9.79043e-14	1.09046e-12
MX2	21q22.3	0.4544	9.86955e-14	1.09866e-12
HEYL	1p34.2	0.454305	1.0001e-13	1.11267e-12
ZNF454	5q35.3	0.454165	1.01987e-13	1.13403e-12
LINC00839	10q11.21	0.454107	1.02805e-13	1.14249e-12
DHH	12q13.12	0.454069	1.03362e-13	1.14803e-12
CX3CR1	3p22.2	0.453982	1.04612e-13	1.16127e-12
CPNE8	12q12	0.453966	1.04846e-13	1.16323e-12
TAGLN	11q23.3	0.453788	1.07489e-13	1.19188e-12
ZNF257	19p12	0.45377	1.07752e-13	1.19413e-12
PCDH10	4q28.3	0.453559	1.10971e-13	1.22913e-12
ELAVL4	1p33-p32.3	0.453351	1.14215e-13	1.26436e-12
CCL14	17q12	0.453345	1.14313e-13	1.26474e-12
ADAMTS16	5p15.32	0.453306	1.14936e-13	1.27093e-12
FGF5	4q21.21	0.453131	1.17771e-13	1.30155e-12
XRN1	3q23	0.452564	1.27415e-13	1.40664e-12
FAM107A	3p14.3-p14.2	0.452564	1.27421e-13	1.40664e-12
BASP1-AS1	5p15.1	0.452256	1.32981e-13	1.4672e-12
ADRB2	5q32	0.451889	1.39919e-13	1.5429e-12
KLHL11	17q21.2	0.451651	1.44603e-13	1.59368e-12
COX7C	5q14.3	-0.451454	1.48585e-13	1.63665e-12
TIAM1	21q22.11	0.451386	1.49982e-13	1.65113e-12
PKNOX2	11q24.2	0.451188	1.54138e-13	1.69595e-12
SARDH	9q34.2	0.451015	1.57871e-13	1.73606e-12
ADGRB3	6q12-q13	0.450888	1.60664e-13	1.7658e-12
FZD2	17q21.31	0.450876	1.60937e-13	1.76782e-12
GSTM5	1p13.3	0.450777	1.63139e-13	1.79103e-12
PAPPA2	1q25.2	0.450773	1.63236e-13	1.79111e-12
CBX6	22q13.1	0.450681	1.65318e-13	1.81295e-12
MMP23B	1p36.33	0.450549	1.68355e-13	1.84524e-12
EXOC3L2	19q13.32	0.450418	1.71427e-13	1.87788e-12
AFF2	Xq28	0.450295	1.74337e-13	1.90871e-12
SH3PXD2B	5q35.1	0.450225	1.76025e-13	1.92613e-12
WNT9B	17q21.32	0.450061	1.80059e-13	1.9692e-12
CCDC3	10p13	0.45005	1.80323e-13	1.971e-12
ZNF512B	20q13.33	0.449957	1.82648e-13	1.99532e-12
KANK2	19p13.2	0.449703	1.8914e-13	2.06501e-12
VSTM1	19q13.42	0.449699	1.89235e-13	2.06501e-12
DPY19L2	12q14.2	0.449371	1.97955e-13	2.15899e-12
TRIM61	4q32.3	0.449311	1.99595e-13	2.17569e-12
LOXHD1	18q21.1	0.44926	2.01009e-13	2.1899e-12
HDAC9	7p21.1	0.449159	2.03821e-13	2.21932e-12
CD101	1p13.1	0.449062	2.06537e-13	2.24767e-12
GZMA	5q11.2	0.448872	2.11978e-13	2.30562e-12
NRK	Xq22.3	0.44884	2.12925e-13	2.31466e-12
GAL3ST4	7q22.1	0.448811	2.13757e-13	2.32243e-12
OAZ2	15q22.31	0.448705	2.16904e-13	2.35534e-12
KCTD12	13q22.3	0.448574	2.20812e-13	2.39648e-12
EDNRA	4q31.22-q31.23	0.448429	2.25258e-13	2.4434e-12
MFAP2	1p36.13	0.448324	2.28518e-13	2.47741e-12
FAM43B	1p36.12	0.447927	2.41254e-13	2.61406e-12
INPP4A	2q11.2	0.447799	2.45519e-13	2.65883e-12
TCP11L2	12q23.3	0.447752	2.47097e-13	2.67446e-12
P3H3	12p13.31	0.447479	2.56483e-13	2.77456e-12
IFI44L	1p31.1	0.447423	2.58446e-13	2.79428e-12
GRIA3	Xq25	0.447396	2.59376e-13	2.80281e-12
TNFSF12-TNFSF13	17p13.1	0.447357	2.60785e-13	2.81651e-12
PDLIM7	5q35.3	0.447242	2.64881e-13	2.8592e-12
TBC1D9	4q31.21	0.447009	2.73453e-13	2.95012e-12
IDO2	8p11.21	0.447004	2.73635e-13	2.95049e-12
CYP4F22	19p13.12	0.446848	2.79519e-13	3.01231e-12
NKX3-2	4p15.33	0.44665	2.87132e-13	3.09268e-12
ISM1	20p12.1	0.446489	2.93504e-13	3.1596e-12
BHLHA15	7q21.3	0.446253	3.03047e-13	3.26058e-12
S1PR5	19p13.2	0.446088	3.09922e-13	3.33274e-12
ATP10D	4p12	0.445946	3.15966e-13	3.39591e-12
HCG4	6p22.1	0.445771	3.23555e-13	3.4756e-12
HAND2	4q34.1	0.445719	3.25871e-13	3.49859e-12
PCDHB7	5q31.3	0.445657	3.2859e-13	3.52589e-12
RECQL	12p12.1	0.445608	3.30786e-13	3.54754e-12
TXNDC2	18p11.22	0.445578	3.32134e-13	3.56008e-12
CXCL13	4q21.1	0.445555	3.33198e-13	3.56957e-12
PAPLN	14q24.2	0.445504	3.3549e-13	3.59219e-12
XAF1	17p13.1	0.445314	3.44224e-13	3.68374e-12
RECK	9p13.3	0.445142	3.52372e-13	3.76891e-12
MAPK12	22q13.33	0.445126	3.531e-13	3.77467e-12
ADAMTS6	5q12.3	0.445027	3.57867e-13	3.82358e-12
HLA-E	6p22.1	0.444958	3.61245e-13	3.8576e-12
SERPINH1	11q13.5	0.444953	3.61494e-13	3.85819e-12
SLC12A6	15q14	0.444773	3.70421e-13	3.95136e-12
SNX18	5q11.2	0.444767	3.70718e-13	3.95241e-12
EGFL6	Xp22.2	0.444719	3.73103e-13	3.97571e-12
FLT3LG	19q13.33	0.444566	3.80913e-13	4.05676e-12
ARHGAP24	4q21.23-q21.3	0.444553	3.81562e-13	4.06151e-12
CLECL1	12p13.31	0.444544	3.8204e-13	4.06443e-12
ETV3	1q23.1	0.444418	3.88615e-13	4.13217e-12
DYRK3	1q32.1	0.444398	3.89639e-13	4.14085e-12
FABP4	8q21.13	0.44434	3.92733e-13	4.17151e-12
DCHS1	11p15.4	0.44404	4.0894e-13	4.34134e-12
CTNS	17p13.2	0.444031	4.09454e-13	4.34448e-12
TNS3	7p12.3	0.443944	4.14299e-13	4.39355e-12
SMARCD3	7q36.1	0.443769	4.24158e-13	4.49571e-12
ASXL2	2p23.3	0.443661	4.30398e-13	4.55943e-12
BIRC3	11q22.2	0.443535	4.37726e-13	4.63459e-12
ABI3BP	3q12.2	0.443491	4.40379e-13	4.65827e-12
FAM155A	13q33.3	0.44349	4.4043e-13	4.65827e-12
COMP	19p13.11	0.443473	4.41419e-13	4.66627e-12
MAGED4	Xp11.22	0.443147	4.61233e-13	4.87314e-12
GLIS3	9p24.2	0.443099	4.64184e-13	4.90172e-12
IFIT1	10q23.31	0.44302	4.69179e-13	4.95184e-12
UQCC2	6p21.31	-0.442975	4.72019e-13	4.97917e-12
ANKFY1	17p13.2	0.442855	4.79709e-13	5.05762e-12
HCFC2	12q23.3	0.442827	4.81514e-13	5.07396e-12
TMEM47	Xp21.1	0.442702	4.89633e-13	5.1568e-12
PCDHB5	5q31.3	0.442614	4.95452e-13	5.21532e-12
PGR	11q22.1	0.442602	4.96247e-13	5.22094e-12
ADAM17	2p25.1	0.442519	5.01864e-13	5.27724e-12
HHEX	10q23.33	0.442394	5.10318e-13	5.36331e-12
C10ORF55	10q22.2	0.44237	5.11944e-13	5.37757e-12
RTL8B	Xq26.3	0.442349	5.134e-13	5.39002e-12
THBS4	5q14.1	0.442319	5.15457e-13	5.40877e-12
TSPAN9	12p13.33-p13.32	0.442233	5.21451e-13	5.46879e-12
SIGLEC12	19q13.41	0.442206	5.23372e-13	5.48605e-12
FRMD4A	10p13	0.441817	5.5133e-13	5.77607e-12
PLCL2	3p24.3	0.44177	5.54842e-13	5.80981e-12
ADPRH	3q13.33	0.441658	5.63207e-13	5.89431e-12
PLN	6q22.31	0.441554	5.71112e-13	5.97391e-12
KCNIP1	5q35.1	0.441448	5.79281e-13	6.05618e-12
TAOK1	17q11.2	0.441346	5.87249e-13	6.13626e-12
SLC8A1	2p22.1	0.441325	5.88914e-13	6.15043e-12
ECEL1	2q37.1	0.441301	5.90812e-13	6.16702e-12
CCN5	20q13.12	0.441134	6.04109e-13	6.30252e-12
MTERF2	12q23.3	-0.441128	6.04583e-13	6.30416e-12
PRND	20p13	0.440989	6.15914e-13	6.41897e-12
RBMS1	2q24.2	0.440884	6.24671e-13	6.50682e-12
ZNF683	1p36.11	0.440447	6.62149e-13	6.89362e-12
SLC6A1	3p25.3	0.440331	6.72411e-13	6.9968e-12
HOXB2	17q21.32	0.440249	6.79811e-13	7.07011e-12
IFNG	12q15	0.440184	6.85791e-13	7.12858e-12
EMCN	4q24	0.440045	6.98543e-13	7.25734e-12
RAB35	12q24.23	0.439986	7.04077e-13	7.31103e-12
HAND2-AS1	4q34.1	0.439732	7.28292e-13	7.55793e-12
ADARB1	21q22.3	0.439729	7.28612e-13	7.55793e-12
MLLT11	1q21.3	0.439597	7.41515e-13	7.68777e-12
NDUFA5	7q31.32	-0.43958	7.43112e-13	7.70032e-12
ADCY2	5p15.31	0.439572	7.4394e-13	7.7049e-12
SSPN	12p12.1	0.43956	7.45122e-13	7.71314e-12
TREML1	6p21.1	0.439555	7.45592e-13	7.71399e-12
PRKD1	14q12	0.439486	7.52454e-13	7.77867e-12
ERN1	17q23.3	0.439485	7.52624e-13	7.77867e-12
BTN3A1	6p22.2	0.439481	7.53047e-13	7.77902e-12
SMCR8	17p11.2	0.43942	7.59173e-13	7.83824e-12
PPM1K	4q22.1	0.439265	7.74963e-13	7.99712e-12
FHL1	Xq26.3	0.439189	7.82748e-13	8.07327e-12
RPS24	10q22.3	-0.438938	8.09325e-13	8.34308e-12
SAMD11	1p36.33	0.438671	8.38464e-13	8.63899e-12
CYP46A1	14q32.2	0.43864	8.41868e-13	8.66958e-12
ITGAD	16p11.2	0.438614	8.44839e-13	8.69569e-12
ELMO1	7p14.2-p14.1	0.438509	8.56628e-13	8.81248e-12
LGI2	4p15.2	0.438258	8.85637e-13	9.10621e-12
ATP8A2	13q12.13	0.438	9.16338e-13	9.41702e-12
PTGS2	1q31.1	0.437921	9.26018e-13	9.5116e-12
ROR2	9q22.31	0.437812	9.39382e-13	9.64391e-12
LOC653653	17q23.1	0.437609	9.64949e-13	9.90128e-12
HEY2	6q22.31	0.437587	9.67759e-13	9.92501e-12
CSGALNACT1	8p21.3	0.437555	9.71881e-13	9.96215e-12
ELMOD1	11q22.3	0.437481	9.8147e-13	1.00553e-11
BCL2L11	2q13	0.437449	9.8556e-13	1.0092e-11
ZDHHC15	Xq13.3	0.437392	9.93043e-13	1.01634e-11
ZFYVE26	14q24.1	0.437209	1.01734e-12	1.04067e-11
SRRM3	7q11.23	0.437116	1.02991e-12	1.053e-11
CBLN3	14q12	0.436905	1.05894e-12	1.08212e-11
ITGBL1	13q33.1	0.43683	1.06939e-12	1.09224e-11
IRF1	5q31.1	0.436753	1.0803e-12	1.10282e-11
MAB21L2	4q31.3	0.436747	1.08115e-12	1.10311e-11
METTL24	6q21	0.436634	1.09735e-12	1.11908e-11
ZNF354C	5q35.3	0.436515	1.11467e-12	1.13616e-11
GABARAPL1	12p13.2	0.436507	1.11593e-12	1.13685e-11
RBPMS2	15q22.31	0.436262	1.15244e-12	1.17345e-11
FCN3	1p36.11	0.436243	1.15527e-12	1.17573e-11
RGMA	15q26.1	0.435933	1.20343e-12	1.22412e-11
DCBLD1	6q22.1	0.435823	1.22096e-12	1.24132e-11
PI4K2A	10q24.2	0.435742	1.23392e-12	1.25386e-11
BEX4	Xq22.1	0.435496	1.27447e-12	1.29441e-11
PSD	10q24.32	0.43547	1.27873e-12	1.29806e-11
TSPAN32	11p15.5	0.435417	1.28768e-12	1.30649e-11
GM2A	5q33.1	0.435331	1.30237e-12	1.32072e-11
CXCL5	4q13.3	0.43526	1.31451e-12	1.33235e-11
ABLIM3	5q32	0.435234	1.31896e-12	1.33618e-11
SUSD2	22q11.23	0.43522	1.32145e-12	1.33802e-11
ANOS1	Xp22.31	0.435194	1.326e-12	1.34195e-11
ATF2	2q31.1	0.435144	1.33471e-12	1.35008e-11
APOL2	22q12.3	0.435035	1.3538e-12	1.36869e-11
ZNF699	19p13.2	0.434973	1.36495e-12	1.37927e-11
OAS3	12q24.13	0.434966	1.36616e-12	1.3798e-11
GPR182	12q13.3	0.434929	1.3727e-12	1.3857e-11
SEMA3G	3p21.1	0.434922	1.37406e-12	1.38637e-11
AR	Xq12	0.434827	1.39127e-12	1.40303e-11
EDEM1	3p26.1	0.434734	1.40829e-12	1.41947e-11
SLAMF6	1q23.2-q23.3	0.434683	1.41767e-12	1.4282e-11
C2ORF74	2p15	0.43458	1.43697e-12	1.44692e-11
ODF3B	22q13.33	0.43449	1.45394e-12	1.46326e-11
WNT9A	1q42.13	0.43448	1.45577e-12	1.46436e-11
NCOA2	8q13.3	0.434162	1.51755e-12	1.52574e-11
DEPP1	10q11.21	0.434147	1.52056e-12	1.52799e-11
CLEC17A	19p13.12	0.434036	1.5428e-12	1.54956e-11
FCRL2	1q23.1	0.434009	1.54829e-12	1.55429e-11
FAM13C	10q21.1	0.434002	1.5496e-12	1.55482e-11
NCF4	22q12.3	0.433683	1.6155e-12	1.62013e-11
ANKRD36BP1	1q24.2	0.433462	1.66272e-12	1.66665e-11
TNS2	12q13.13	0.433398	1.67672e-12	1.67984e-11
DIXDC1	11q23.1	0.433386	1.67931e-12	1.68159e-11
PTPRN	2q35	0.43327	1.70474e-12	1.7062e-11
PCDH9	13q21.32	0.433202	1.72005e-12	1.72065e-11
ZNF625	19p13.2	0.433137	1.73461e-12	1.73435e-11
C20ORF197	20q13.33	0.433082	1.74704e-12	1.74591e-11
TBX2	17q23.2	0.43306	1.75213e-12	1.75011e-11
COL6A6	3q22.1	0.432878	1.79414e-12	1.79118e-11
C4ORF50	4p16.1	0.432664	1.84458e-12	1.84061e-11
GRM2	3p21.2	0.43256	1.86987e-12	1.86491e-11
[truncated: 17,938 more rows]

## Sheet: RC CSF3
Correlated Gene	Cytoband	Spearman's Correlation	p-Value	q-Value
MMP3	11q22.2	0.772686	1.85815e-19	3.6769e-15
IL6	7p15.3	0.745368	1.57968e-17	1.1312e-13
IL24	1q32.1	0.744827	1.71499e-17	1.1312e-13
CXCL5	4q13.3	0.714019	1.35321e-15	6.63745e-12
MMP1	11q22.2	0.712393	1.67714e-15	6.63745e-12
CXCL2	4q13.3	0.704078	4.91281e-15	1.62024e-11
CXCL6	4q13.3	0.702182	6.24448e-15	1.76523e-11
IL1B	2q14.1	0.693728	1.7793e-14	4.40111e-11
CSF2	5q31.1	0.685446	4.79661e-14	1.05462e-10
IL11	19q13.42	0.682654	6.651e-14	1.3161e-10
CXCL8	4q13.3	0.674817	1.63388e-13	2.9392e-10
CXCL1	4q13.3	0.673661	1.86117e-13	3.06907e-10
PTGS2	1q31.1	0.644725	4.05006e-12	5.95558e-09
PI15	8q21.13	0.644332	4.21357e-12	5.95558e-09
MMP10	11q22.2	0.640779	6.01038e-12	7.9289e-09
IL13RA2	Xq23	0.592823	4.78787e-10	5.85435e-07
PROK2	3p13	0.591608	5.30023e-10	5.85435e-07
NFKBIZ	3q12.3	0.591552	5.32536e-10	5.85435e-07
FPR2	19q13.41	0.588298	6.9771e-10	7.26647e-07
SOCS3	17q25.3	0.577511	1.67311e-09	1.65538e-06
NRG1	8p12	0.576253	1.84894e-09	1.74223e-06
TNIP3	4q27	0.573488	2.29974e-09	2.01726e-06
WNT5A	3p14.3	0.573242	2.3447e-09	2.01726e-06
UCN2	3p21.31	0.571901	2.60428e-09	2.14723e-06
S100A12	1q21.3	0.570559	2.89137e-09	2.28858e-06
RIPOR3	20q13.13	0.558515	7.24304e-09	5.51251e-06
S100A8	1q21.3	0.55665	8.32267e-09	6.09959e-06
CXCR2	2q35	0.553321	1.0643e-08	7.52154e-06
LINGO1	15q24.3	0.546095	1.79851e-08	1.2272e-05
VNN3	6q23.2	0.542043	2.40074e-08	1.58353e-05
SELE	1q24.2	0.533686	4.30381e-08	2.7228e-05
IL18RAP	2q12.1	0.533354	4.40316e-08	2.7228e-05
MEFV	16p13.3	0.524433	8.06607e-08	4.83671e-05
IL7R	5p13.2	0.521048	1.01029e-07	5.8799e-05
LILRA5	19q13.42	0.518828	1.16945e-07	6.61176e-05
CXCR1	2q35	0.518335	1.20791e-07	6.63946e-05
TFPI2	7q21.3	0.517156	1.30484e-07	6.82347e-05
IL22	12q15	0.516939	1.32348e-07	6.82347e-05
TRPA1	8q21.11	0.516694	1.34483e-07	6.82347e-05
CEACAM3	19q13.2	0.512348	1.78207e-07	8.81591e-05
OSM	22q12.2	0.508802	2.23581e-07	0.000107908
PAPPA	9q33.1	0.508119	2.33511e-07	0.000110017
LAMC3	9q34.12	0.506483	2.58986e-07	0.000119182
DCLK3	3p22.2	0.503685	3.08775e-07	0.000138865
CFP	Xp11.23	0.502013	3.42743e-07	0.000150716
TM4SF18	3q25.1	0.499478	4.01081e-07	0.000172534
FCAR	19q13.42	0.498313	4.30935e-07	0.000178145
FCGR3B	1q23.3	0.498268	4.32129e-07	0.000178145
CXCL3	4q13.3	0.497359	4.56951e-07	0.000183057
FFAR2	19q13.12	0.49716	4.62544e-07	0.000183057
APLN	Xq26.1	0.496133	4.92541e-07	0.000191106
CLEC4E	12p13.31	0.493806	5.67496e-07	0.000215954
IL1A	2q14.1	0.491625	6.47443e-07	0.000241208
PGLYRP1	19q13.32	0.491351	6.58239e-07	0.000241208
HIF1A	14q23.2	0.487903	8.09062e-07	0.000291086
IL17A	6p12.2	0.486978	8.54772e-07	0.00030204
HBB	11p15.4	0.484682	9.79087e-07	0.000339898
S100A9	1q21.3	0.484058	1.01573e-06	0.000346538
HCAR2	12q24.31	0.479704	1.30977e-06	0.000439285
PIM2	Xp11.23	0.479326	1.33875e-06	0.000441521
COL7A1	3p21.31	0.477739	1.46736e-06	0.000476001
FPR1	19q13.41	0.47592	1.62902e-06	0.000519921
PLAU	10q22.2	0.475411	1.67716e-06	0.000526788
COL5A3	19p13.2	0.471019	2.15259e-06	0.000665555
ZC3H12A	1p34.3	0.463598	3.25612e-06	0.000991262
ROBO4	11q24.2	0.462735	3.41454e-06	0.00102374
CCL11	17q12	0.461479	3.65813e-06	0.00108041
CYP26B1	2p13.2	0.46077	3.80276e-06	0.0011066
EGFL6	Xp22.2	0.459013	4.18474e-06	0.00120011
HCAR3	12q24.31	0.458557	4.28947e-06	0.00121257
BATF3	1q32.3	0.45815	4.38536e-06	0.00122222
TNF	6p21.33	0.452909	5.81159e-06	0.00159722
TDRD3	13q21.2	-0.452177	6.04254e-06	0.00163645
SOCS1	16p13.13	0.451938	6.11975e-06	0.00163645
RNASEH1	2p25.3	0.446737	8.04968e-06	0.00212383
CD300E	17q25.1	0.443818	9.3696e-06	0.00243955
GLT1D1	12q24.33	0.443406	9.57175e-06	0.00245981
RHOH	4p14	0.44276	9.89635e-06	0.00249269
MMP25	16p13.3	0.442652	9.9516e-06	0.00249269
RDH8	19p13.2	0.442235	1.01682e-05	0.00251512
APOBEC3A	22q13.1	0.441712	1.04455e-05	0.00255082
PDE4B	1p31.3	0.441481	1.05704e-05	0.00255082
CTLA4	2q33.2	0.438915	1.20546e-05	0.0028655
SALL1	16q12.1	0.438738	1.2164e-05	0.0028655
GSDMC	8q24.21	0.438008	1.2624e-05	0.00293888
CHST2	3q24	0.43725	1.31196e-05	0.00300308
INSC	11p15.2	0.437125	1.32033e-05	0.00300308
F3	1p21.3	0.435116	1.46146e-05	0.0032863
CMTM2	16q21	0.434466	1.51003e-05	0.00334422
CDK6	7q21.2	-0.434322	1.52102e-05	0.00334422
PFKFB3	10p15.1	0.43396	1.54895e-05	0.00336819
PADI4	1p36.13	0.430984	1.79727e-05	0.00386514
CD274	9p24.1	0.430769	1.81655e-05	0.00386514
CYTL1	4p16.2	0.429937	1.89316e-05	0.00396228
SERPINB7	18q21.33	0.429746	1.91112e-05	0.00396228
LILRA3	19q13.4	0.429629	1.92227e-05	0.00396228
PAEP	9q34.3	0.429333	1.95068e-05	0.00397939
EMID1	22q12.2	0.428619	2.02068e-05	0.00408012
BCL11B	14q32.2	-0.426192	2.27687e-05	0.00455099
ADGRL4	1p31.1	0.425313	2.37686e-05	0.00470332
ESYT2	7q36.3	-0.425082	2.40384e-05	0.00470963
ZBTB32	19q13.12	0.42445	2.47907e-05	0.0048094
ECSCR	5q31.2	0.423032	2.65597e-05	0.00510256
IL10	1q32.1	0.421238	2.89669e-05	0.00551151
TPPP	5p15.33	-0.420065	3.06496e-05	0.00567657
INO80D	2q33.3	-0.420042	3.06836e-05	0.00567657
SOD2	6q25.3	0.420035	3.0695e-05	0.00567657
PDPN	1p36.21	0.418732	3.26727e-05	0.00598636
PPP1R16B	20q11.23	0.418378	3.32313e-05	0.00603285
CSF3R	1p34.3	0.41726	3.50508e-05	0.00628888
VNN2	6q23.2	0.416996	3.54946e-05	0.00628888
CHN1	2q31.1	0.416937	3.5595e-05	0.00628888
IP6K3	6p21.31	0.41559	3.79455e-05	0.00664483
NR4A3	9q31.1	0.414432	4.00804e-05	0.00695711
KIAA1211L	2q11.2	-0.413415	4.20484e-05	0.00723525
ANGPT2	8p23.1	0.412167	4.45869e-05	0.0076059
IL2RA	10p15.1	0.410895	4.73187e-05	0.00800292
TBX2	17q23.2	0.410456	4.82981e-05	0.00809935
CXCL17	19q13.2	0.40899	5.17038e-05	0.00859761
SERPINB4	18q21.33	0.407912	5.43522e-05	0.00896267
SBNO2	19p13.3	0.407242	5.60591e-05	0.00916775
FCRL5	1q23.1	0.405832	5.9819e-05	0.00970245
CSF2RB	22q12.3	0.405308	6.1275e-05	0.0098578
EDNRB	13q22.3	0.404954	6.22785e-05	0.00988682
S1PR4	19p13.3	0.404892	6.24546e-05	0.00988682
IL17F	6p12.2	0.404678	6.30678e-05	0.00990465
EGFLAM	5p13.2-p13.1	0.404083	6.48091e-05	0.0100686
CD69	12p13.31	0.403975	6.51292e-05	0.0100686
HAPLN1	5q14.3	0.402804	6.87005e-05	0.0105383
SERPINB2	18q21.33-q22.1	0.402009	7.12263e-05	0.0108417
TSPAN11	12p11.21	0.400939	7.47642e-05	0.01126
JCHAIN	4q13.3	0.400738	7.54445e-05	0.01126
RAB27A	15q21.3	0.400669	7.56813e-05	0.01126
IGDCC4	15q22.31	0.400422	7.65289e-05	0.0113012
CCL3L1	17q21.1	0.399659	7.92074e-05	0.01161
RASD1	17p11.2	0.399405	8.01195e-05	0.0116574
POU2AF1	11q23.1	0.398873	8.2058e-05	0.0118523
AJAP1	1p36.32	0.398274	8.42961e-05	0.0120873
TMEM158	3p21.31	0.397694	8.65131e-05	0.012316
SAA2	11p15.1	0.397086	8.89004e-05	0.0125654
ABCA12	2q35	0.396517	9.11849e-05	0.0127969
MZB1	5q31.2	0.395799	9.41498e-05	0.0131133
ADGRG3	16q21	0.395652	9.47649e-05	0.0131133
CLEC4D	12p13.31	0.395244	9.65001e-05	0.0132607
DYSF	2p13.2	0.394943	9.77965e-05	0.0133462
IRAK3	12q14.3	0.394404	0.000100163	0.0135755
VWF	12p13.31	0.393941	0.000102234	0.0137619
TMEM132A	11q12.2	0.393579	0.000103884	0.0138895
MEOX1	17q21.31	0.393286	0.000105236	0.0139759
PTPRE	10q26.2	0.392138	0.000110695	0.0146029
PTGS1	9q33.2	0.391814	0.000112281	0.014714
LINC00999	10p11.1	-0.390705	0.00011788	0.0153334
SLAMF1	1q23.3	0.390574	0.000118557	0.0153334
EPB41L1	20q11.23	-0.390057	0.000121264	0.0155816
BCL3	19q13.32	0.389903	0.000122083	0.0155856
FAM30A	14q32.33	0.389706	0.000123136	0.0156194
APLNR	11q12.1	0.389071	0.000126594	0.01586
STC1	8p21.2	0.389063	0.000126637	0.01586
IRF2BP2	1q42.3	-0.388732	0.000128476	0.015955
PTX3	3q25.32	0.388578	0.00012934	0.015955
CPNE5	6p21.2	0.388431	0.000130166	0.015955
F2RL3	19p13.11	0.388231	0.000131303	0.015955
CHI3L2	1p13.2	0.388209	0.000131427	0.015955
CASS4	20q13.31	0.388062	0.000132273	0.0159599
ADAM6	14q32.33	0.386813	0.000139623	0.0167446
ANKH	5p15.2	-0.38605	0.000144299	0.0172011
SAMSN1	21q11.2	0.385395	0.000148428	0.0175874
LYVE1	11p15.4	0.384347	0.000155264	0.0182761
CNOT9	2q35	0.384224	0.000156087	0.0182761
PDE1C	7p14.3	0.383755	0.000159252	0.018537
RND1	12q13.12	0.382675	0.000166777	0.0192357
PRDM1	6q21	0.382498	0.000168042	0.0192357
HAS1	19q13.41	0.38248	0.000168172	0.0192357
FCN1	9q34.3	0.382305	0.000169428	0.019268
ADGRE3	19p13.12	0.381939	0.000172087	0.0194586
LIPN	10q23.31	0.38157	0.00017481	0.0196542
DUOXA2	15q21.1	0.38118	0.000177733	0.0198699
PRR16	5q23.1	0.379978	0.000187021	0.0207908
GPR84	12q13.13	0.379639	0.000189721	0.0209731
ZNF786	7q36.1	-0.379169	0.000193523	0.0212746
FSD1	19p13.3	0.378853	0.000196118	0.0214408
BRI3BP	12q24.31	0.378167	0.000201863	0.0219476
SPPL3	12q24.31	-0.377951	0.000203702	0.0220265
FRMPD1	9p13.2	-0.376949	0.000212445	0.022847
SIGLEC14	19q13.41	0.376439	0.000217031	0.0232141
SCARA5	8p21.1	0.37493	0.000231127	0.0244389
MTMR11	1q21.2	-0.374791	0.000232465	0.0244389
ITGA8	10p13	0.374478	0.00023551	0.0244389
ATP6AP1L	5q14.2	-0.37446	0.000235689	0.0244389
IL1RL1	2q12.1	0.374414	0.000236143	0.0244389
CCR3	3p21.31	0.374314	0.000237123	0.0244389
SRGN	10q22.1	0.374314	0.000237127	0.0244389
CD80	3q13.33	0.374007	0.000240166	0.0245219
ADAMTS4	1q23.3	0.373982	0.000240411	0.0245219
HK1	10q22.1	0.373597	0.000244282	0.024789
CEP126	11q22.1	-0.372772	0.000252761	0.0255185
TNFRSF17	16p13.13	0.37236	0.000257099	0.0258248
CBLN2	18q22.3	0.372033	0.000260597	0.0260439
MADCAM1	19p13.3	0.371352	0.000267999	0.0266491
GPR4	19q13.32	0.3712	0.000269681	0.0266823
MMP12	11q22.2	0.370807	0.000274071	0.026911
GNG2	14q22.1	0.370699	0.000275288	0.026911
CXCR6	3p21.31	0.37063	0.000276073	0.026911
CDKL1	14q21.3	0.369536	0.00028873	0.0280068
ICOS	2q33.2	0.368858	0.00029684	0.028653
CLCA1	1p22.3	0.368462	0.000301666	0.0289775
CD93	20p11.21	0.368195	0.000304968	0.0290312
CTSC	11q14.2	0.36818	0.000305159	0.0290312
PTAFR	1p35.3	0.367956	0.000307948	0.0290448
SLC6A14	Xq23	0.367933	0.000308237	0.0290448
DEFB4A	8p23.1	0.367184	0.000317759	0.0296673
SMAP2	1p34.2	0.367178	0.000317842	0.0296673
ACSS2	20q11.22	-0.366854	0.000322043	0.0299182
GPR171	3q25.1	0.366592	0.00032548	0.0299679
LOC440896	9p11.2	0.366582	0.000325607	0.0299679
LCP2	5q35.1	0.366345	0.000328746	0.0301168
REG1B	2p12	0.365972	0.000333745	0.0303281
SPECC1	17p11.2	0.365945	0.000334118	0.0303281
LOXL2	8p21.3	0.365598	0.000338832	0.0306155
LILRB2	19q13.42	0.365105	0.000345641	0.0309439
DENND2A	7q34	0.365035	0.000346609	0.0309439
CEACAM4	19q13.2	0.364996	0.000347157	0.0309439
ITPRIPL1	2q11.2	0.363725	0.00036536	0.0322382
INSL5	1p31.3	0.363574	0.00036759	0.0322382
LILRB5	19q13.42	0.36354	0.000368081	0.0322382
CDH5	16q21	0.363533	0.000368194	0.0322382
MNX1	7q36.3	-0.363317	0.000371393	0.032273
DCDC2B	1p35.2	0.363247	0.000372433	0.032273
ZG16	16p11.2	0.363177	0.000373485	0.032273
CLEC1A	12p13.2	0.362646	0.000381497	0.032822
IGIP	5q31.3	-0.362369	0.000385751	0.0329225
FAM92B	16q24.1	0.362306	0.000386725	0.0329225
CETP	16q13	0.362246	0.000387656	0.0329225
LINC00473	6q27	0.361864	0.000393612	0.0332854
IRF4	6p25.3	0.361475	0.000399757	0.0336612
ORC1	1p32.3	0.361275	0.00040296	0.0337871
TNFAIP3	6q23.3	0.360828	0.000410189	0.0342482
IDO2	8p11.21	0.360547	0.000414787	0.0344866
CARD17	11q22.3	0.360374	0.000417643	0.0345788
TRIM40	6p22.1	0.359965	0.000424488	0.0348184
IL21	4q27	0.359947	0.000424785	0.0348184
LCN6	9q34.3	0.359886	0.000425816	0.0348184
RASGRP4	19q13.2	0.35924	0.00043684	0.0355728
FCN3	1p36.11	0.358801	0.00044449	0.0359549
PGM2	4p14	0.358763	0.000445167	0.0359549
DEFA1B	8p23.1	0.358358	0.000452335	0.0363536
CCDC3	10p13	0.358277	0.000453777	0.0363536
SLFN5	17q12	0.357953	0.000459602	0.0365578
MKLN1	7q32.3	-0.35793	0.00046002	0.0365578
IL26	12q15	0.357596	0.000466107	0.0368933
PCDH17	13q21.1	0.357006	0.000477056	0.0374366
ZNF366	5q13.2|5q13.2	0.356921	0.000478646	0.0374366
PNP	14q11.2	0.356921	0.000478646	0.0374366
PLVAP	19p13.11	0.356774	0.000481405	0.0375041
B4GALNT2	17q21.32	0.356313	0.0004902	0.0380395
P2RY10	Xq21.1	0.355997	0.000496286	0.0380795
RGS18	1q31.2	0.355927	0.000497662	0.0380795
GFI1	1p22.1	0.355919	0.000497812	0.0380795
CH25H	10q23.31	0.355888	0.000498413	0.0380795
COL23A1	5q35.3	0.35558	0.000504456	0.038393
GRAP2	22q13.1	0.355318	0.000509646	0.0384642
ARHGEF5	7q35	-0.355179	0.000512414	0.0384642
FAM167A	8p23.1	0.354994	0.000516125	0.0384642
XCR1	3p21.31	0.35483	0.000519439	0.0384642
CCR10	17q21.2	0.354825	0.000519548	0.0384642
ACSBG1	15q25.1	-0.354732	0.000521425	0.0384642
SDK1	7p22.2	0.354694	0.000522208	0.0384642
NCF4	22q12.3	0.354624	0.000523621	0.0384642
KCNN3	1q21.3	0.354578	0.000524565	0.0384642
ACVRL1	12q13.13	0.354555	0.000525038	0.0384642
TMEM248	7q11.21	-0.35447	0.000526774	0.0384642
FAM177B	1q41	0.354082	0.000534794	0.0389063
EBI3	19p13.3	0.353499	0.00054704	0.0396514
RELT	11q13.4	0.353245	0.000552465	0.0397771
SELL	1q24.2	0.353229	0.000552795	0.0397771
ENPP6	4q35.1	0.352798	0.000562119	0.0402991
SLFN12L	17q12	0.352703	0.000564185	0.0402991
CD3D	11q23.3	0.352613	0.000566158	0.0402991
MRPL33	2p23.2	0.352336	0.000572267	0.0405879
PLPBP	8p11.23	-0.351835	0.000583451	0.0412333
IL17REL	22q13.33	0.351671	0.000587139	0.0413463
RBP5	12p13.31	0.350448	0.000615473	0.0431879
ZC2HC1C	14q24.3	-0.350116	0.000623357	0.0433596
SMIM15	5q12.1	-0.349985	0.000626499	0.0433596
BCL2A1	15q25.1	0.349977	0.000626685	0.0433596
IL1RN	2q14.1	0.349977	0.000626685	0.0433596
STON2	14q31.1	-0.349731	0.00063264	0.0435705
CD244	1q23.3	0.349669	0.000634137	0.0435705
ZNF33B	10q11.21	-0.349315	0.000642808	0.0440043
SEMA6B	19p13.3	0.34923	0.000644898	0.0440043
RAMP3	7p13	0.348783	0.000656018	0.04437
GPR183	13q32.3	0.348775	0.000656212	0.04437
KDR	4q12	0.348744	0.000656985	0.04437
P2RY6	11q13.4	0.348606	0.000660476	0.0444541
LILRA1	19q13.42	0.348496	0.000663251	0.0444895
HTR1D	1p36.12	-0.34792	0.00067799	0.0450282
GMFG	19q13.2	0.347889	0.000678787	0.0450282
GCC1	7q32.1	-0.347851	0.000679784	0.0450282
GATAD1	7q21.2	-0.347827	0.000680383	0.0450282
TMEM273	10q11.23	0.347447	0.000690299	0.0455203
KCNH2	7q36.1	-0.347296	0.000694296	0.0455203
EMILIN2	18p11.32-p11.31	0.347111	0.000699196	0.0455203
RNF10	12q24.31	-0.347065	0.000700426	0.0455203
PAMR1	11p13	0.347026	0.000701453	0.0455203
ARNTL2	12p11.23	0.346941	0.000703716	0.0455203
DDAH1	1p22.3	-0.346934	0.000703922	0.0455203
VAT1L	16q23.1	0.346679	0.000710753	0.0458123
SCARF1	17p13.3	0.34651	0.00071534	0.0458767
BLCAP	20q11.23	-0.346448	0.000717015	0.0458767
C15ORF54	15q14	0.346386	0.000718707	0.0458767
GPBP1	5q11.2	-0.345423	0.000745391	0.0473584
CNKSR3	6q25.2	-0.345323	0.000748218	0.0473584
PIK3CG	7q22.3	0.345284	0.000749309	0.0473584
SERPINB9	6p25.2	0.345207	0.000751493	0.0473584
RCAN1	21q22.12	0.344837	0.000762062	0.047872
CLCA2	1p22.3	0.344452	0.00077321	0.0484186
CCL4L1	17q12	0.34409	0.000783833	0.0488318
ADAMTS9	3p14.1	0.344059	0.000784743	0.0488318
FAM167B	1p35.2	0.343874	0.000790223	0.0488579
LHX6	9q33.2	0.343805	0.000792287	0.0488579
MYO1G	7p13	0.343497	0.000801519	0.0488579
DCBLD1	6q22.1	0.343358	0.000805705	0.0488579
EXOC3L2	19q13.32	0.343335	0.000806405	0.0488579
TRMT61B	2p23.2	0.343335	0.000806405	0.0488579
CASC10	10p12.31	0.343319	0.000806872	0.0488579
ZRANB3	2q21.3	0.34325	0.000808975	0.0488579
SGK1	6q23.2	0.343219	0.000809911	0.0488579
CCL4	17q12	0.343173	0.000811318	0.0488579
CACNA2D3	3p21.1-p14.3	0.34314	0.000812324	0.0488579
LOXL3	2p13.1	0.343042	0.000815315	0.0488893
BMS1P20	22q11.22	0.342934	0.000818621	0.0489392
SBDS	7q11.21	-0.342618	0.000828371	0.0491623
DHX15	4p15.2	0.342587	0.000829328	0.0491623
NOS2	17q11.2	0.342572	0.000829807	0.0491623
ACAN	15q26.1	0.342487	0.000832445	0.0491714
ITGA2B	17q21.31	0.342369	0.000836133	0.0492423
MEPCE	7q22.1	-0.341948	0.000849413	0.0498759
NPR3	5p13.3	-0.34184	0.000852844	0.0499292
GCGR	17q25.3	0.341629	0.000859569	0.0500724
RNF24	20p13	0.34157	0.000861478	0.0500724
EVPL	17q25.1	-0.341524	0.000862966	0.0500724
ACVR2A	2q22.3-q23.1	-0.3414	0.000866945	0.0500724
ERCC5	13q33.1	-0.34137	0.000867943	0.0500724
FKBP14	7p14.3	0.3411	0.000876715	0.0504315
SEMA3E	7q21.11	-0.340595	0.000893358	0.0512399
SOX9	17q24.3	-0.340252	0.000904815	0.0515824
CENPO	2p23.3	0.340245	0.000905074	0.0515824
CLDN9	16p13.3	-0.340183	0.00090715	0.0515824
KCNA3	1p13.3	0.339878	0.000917489	0.0520209
COL15A1	9q22.33	0.339458	0.000931868	0.0526851
KCNAB1	3q25.31	-0.339212	0.000940421	0.0530173
STK32B	4p16.2	0.338942	0.000949859	0.0533972
NCMAP	1p36.11	-0.338811	0.000954473	0.0535046
FGF12	3q28-q29	0.338534	0.000964314	0.0538809
CLEC6A	12p13.31	0.338414	0.000968596	0.0538809
FFAR4	10q23.33	0.338349	0.000970925	0.0538809
ITLN1	1q23.3	0.338291	0.000973007	0.0538809
MAPK8	10q11.22	0.338241	0.0009748	0.0538809
CLDN15	7q22.1	-0.337416	0.00100489	0.0553893
DAZL	3p24.3	0.337272	0.00101024	0.0555298
LRIF1	1p13.3	-0.337062	0.00101808	0.0558056
HDC	15q21.2	0.336978	0.00102121	0.0558225
GZMM	19p13.3	0.336538	0.00103788	0.0565021
SH3BGR	21q22.2	-0.336393	0.00104342	0.0565021
LAX1	1q32.1	0.336376	0.00104406	0.0565021
B3GNT6	11q13.5	0.33635	0.00104507	0.0565021
CNOT4	7q33	-0.336176	0.00105176	0.0567052
SLC2A6	9q34.2	0.336037	0.00105712	0.0567052
LINC00839	10q11.21	0.336029	0.00105742	0.0567052
LILRA2	19q13.42	0.335929	0.00106131	0.0567599
SLAMF7	1q23.3	0.335451	0.00108003	0.0576057
CYTIP	2q24.1	0.334573	0.00111525	0.0591805
C5ORF58	5q35.1	0.334566	0.00111554	0.0591805
AWAT2	Xq13.1	0.334321	0.00112553	0.059551
LOC730101	6p12.2	0.334149	0.00113261	0.0597658
SLC18A2	10q25.3	0.333694	0.00115151	0.0605855
LPAR3	1p22.3	0.333624	0.00115447	0.0605855
NDUFA5	7q31.32	-0.333556	0.00115733	0.0605855
MTHFD2	2p13.1	0.33344	0.00116221	0.0606801
CPA3	3q24	0.333093	0.00117693	0.0610176
OLIG2	21q22.11	0.333084	0.00117734	0.0610176
TDO2	4q32.1	0.33307	0.00117792	0.0610176
MACC1	7p21.1	-0.33233	0.00120994	0.0619094
APOC1P1	19q13.32	-0.332288	0.00121177	0.0619094
IL17C	16q24.2	0.332169	0.00121703	0.0619094
CD48	1q23.3	0.332168	0.00121704	0.0619094
VEPH1	3q25.31-q25.32	0.332061	0.0012218	0.0619094
MT2A	16q13	0.331999	0.00122453	0.0619094
IL19	1q32.1	0.331935	0.00122736	0.0619094
OLMALINC	10q24.31	-0.331852	0.00123103	0.0619094
MKRN1	7q34	-0.331845	0.00123137	0.0619094
TMEM139	7q34	-0.331829	0.00123206	0.0619094
MTNR1A	4q35.2	0.331829	0.00123208	0.0619094
DMBX1	1p33	-0.331735	0.00123625	0.0619094
C5AR2	19q13.32	0.331715	0.00123716	0.0619094
C1ORF116	1q32.1	-0.331675	0.00123894	0.0619094
APOM	6p21.33	-0.33149	0.00124724	0.0621673
DMBT1	10q26.13	0.331251	0.00125804	0.0625267
S100A7	1q21.3	0.331191	0.00126077	0.0625267
JAML	11q23.3	0.331105	0.0012647	0.0625307
ADAMTS1	21q21.3	0.331036	0.00126787	0.0625307
LRIG1	3p14.1	-0.330982	0.00127033	0.0625307
ASRGL1	11q12.3	0.33045	0.00129489	0.0635043
GRIK1	21q21.3	0.330415	0.00129653	0.0635043
RAB22A	20q13.32	-0.330041	0.00131404	0.0642032
NUMA1	11q13.4	-0.329394	0.00134493	0.0655241
MT1L	16q13	0.329317	0.00134865	0.0655241
HS3ST3B1	17p12	0.329268	0.00135101	0.0655241
ZNF680	7q11.21	-0.328708	0.00137837	0.066608
S1PR1	1p21.2	0.328647	0.00138141	0.066608
ALPL	1p36.12	0.328554	0.00138599	0.066608
NIPBL	5p13.2	-0.328523	0.00138751	0.066608
GJA1	6q22.31	0.328469	0.00139019	0.066608
FFAR3	19q13.12	0.3283	0.00139864	0.0666995
TAL1	1p33	0.3282	0.00140365	0.0666995
CD177	19q13.31	0.328178	0.00140475	0.0666995
CCL3	17q12	0.328161	0.00140558	0.0666995
TMEM156	4p14	0.327922	0.00141762	0.0671096
GP9	3q21.3	0.327639	0.00143203	0.0675838
TES	7q31.2	-0.327591	0.00143447	0.0675838
CYP27A1	2q35	-0.327522	0.00143801	0.0675901
GLRA2	Xp22.2	0.327419	0.00144329	0.0676774
HSPA14	10p13	0.327283	0.0014503	0.0678453
IKBIP	12q23.1	0.327021	0.00146389	0.0682333
NSG1	4p16.3	0.32699	0.00146549	0.0682333
TAAR1	6q23.2	0.326596	0.00148613	0.0688485
CASP1	11q22.3	0.326373	0.00149794	0.0688485
CCL22	16q21	0.326366	0.00149835	0.0688485
GPBP1L1	1p34.1	-0.326366	0.00149835	0.0688485
ADGRF5	6p12.3	0.326343	0.00149958	0.0688485
GCOM1	15q21.3	-0.326343	0.00149958	0.0688485
MS4A12	11q12.2	0.326221	0.00150607	0.0689864
ZNF490	19p13.2-p13.13	-0.32598	0.00151897	0.0693512
PEAR1	1q23.1	0.325942	0.00152104	0.0693512
STEAP1	7q21.13	0.325634	0.00153774	0.0699513
FOXN3	14q31.3-q32.11	-0.325425	0.00154911	0.0701841
HCK	20q11.21	0.32541	0.00154995	0.0701841
FBN2	5q23.3	0.325302	0.00155588	0.0702915
MCAM	11q23.3	0.325233	0.0015597	0.0703036
KIF19	17q25.1	0.325032	0.00157078	0.0706423
ZYG11A	1p32.3	0.324941	0.00157586	0.0706917
NKAIN2	6q22.31	-0.324884	0.00157903	0.0706917
ERBB2	17q12	-0.324717	0.0015884	0.0709511
LAMTOR3	4q23	-0.324046	0.00162639	0.0724844
CXCR2P1	2q35	0.323678	0.0016476	0.0732645
GIMAP6	7q36.1	0.323168	0.00167742	0.0744176
UFM1	13q13.3	-0.323106	0.00168105	0.0744176
HTR7P1	12p13.1	0.322898	0.00169337	0.0747081
YIF1B	19q13.2	0.322844	0.00169658	0.0747081
LGALS12	11q12.3	0.322765	0.00170129	0.0747081
CLCA4	1p22.3	0.322741	0.00170272	0.0747081
TCF7	5q31.1	-0.322667	0.00170715	0.0747371
ADRB1	10q25.3	-0.32251	0.00171656	0.0748152
PAK1	11q13.5-q14.1	-0.322482	0.00171825	0.0748152
2020-03-04	2q35	0.322304	0.00172895	0.0748152
LOC728743	7q36.1	-0.322227	0.00173362	0.0748152
CYP2S1	19q13.2	-0.322166	0.00173737	0.0748152
HTR3E	3q27.1	0.322157	0.00173789	0.0748152
CD28	2q33.2	0.322066	0.00174347	0.0748152
SPAAR	9p13.3	0.322058	0.00174394	0.0748152
CD34	1q32.2	0.322027	0.00174582	0.0748152
GATA2	3q21.3	0.321942	0.001751	0.0748152
C12ORF4	12p13.32	0.321904	0.00175336	0.0748152
STS	Xp22.31	0.321888	0.00175431	0.0748152
MAP3K8	10p11.23	0.321734	0.00176378	0.0750575
ADGRE2	19p13.12	0.321595	0.00177235	0.0752602
CDKN1A	6p21.2	0.320771	0.00182406	0.0772902
CARD16	11q22.3	0.320678	0.00182994	0.0773738
REG1A	2p12	0.320601	0.00183486	0.0774162
FAS	10q23.31	0.320416	0.00184671	0.0777503
HSPA1L	6p21.33	-0.320293	0.00185464	0.077829
GTSF1	12q13.13	0.320265	0.00185644	0.077829
GRP	18q21.32	-0.320042	0.00187089	0.0782688
TPSB2	16p13.3	0.319916	0.00187914	0.0784482
SLCO2A1	3q22.1-q22.2	0.319761	0.00188922	0.0785811
MYH1	17p13.1	-0.319745	0.00189027	0.0785811
IL31RA	5q11.2	0.319599	0.00189989	0.0786706
COL4A6	Xq22.3	0.319592	0.00190037	0.0786706
BDKRB2	14q32.2	0.319476	0.00190801	0.0787837
ST3GAL4	11q24.2	0.31943	0.00191107	0.0787837
KCNG2	18q23	0.319328	0.00191786	0.0788995
DNAAF1	16q24.1	0.319097	0.00193322	0.0793664
TAF1D	11q21	-0.318975	0.00194141	0.0795375
MGC12916	17p12	0.318767	0.00195544	0.079867
DCTN4	5q33.1	-0.318736	0.00195752	0.079867
SLAMF6	1q23.2-q23.3	0.318598	0.00196694	0.0800859
WBP4	13q14.11	-0.318189	0.00199489	0.0807971
LRG1	19p13.3	0.318174	0.00199595	0.0807971
GLIS1	1p32.3	0.31814	0.00199827	0.0807971
LINC00623	1p11.2	-0.318105	0.00200074	0.0807971
LRMP	12p12.1	0.318043	0.002005	0.0808043
FAM49A	2p24.2	0.317858	0.00201783	0.0810132
SERPINE1	7q22.1	0.31785	0.00201837	0.0810132
CTNNAL1	9q31.3	0.317766	0.00202428	0.0810859
ADAMTS14	10q22.1	0.317658	0.00203182	0.0812236
THBD	20p11.21	0.31738	0.00205133	0.0818382
ANO2	12p13.31	0.317241	0.00206115	0.0820645
TRAM2	6p12.2	0.31701	0.00207761	0.0825537
G0S2	1q32.2	0.316409	0.00212096	0.0839046
ITGA4	2q31.3	0.316409	0.00212096	0.0839046
ASB3	2p16.2	0.316363	0.00212433	0.0839046
STX4	16p11.2	-0.316147	0.00214011	0.0843596
ADAMTS7	15q25.1	0.315885	0.00215942	0.0849513
CREM	10p11.21	0.31577	0.00216798	0.085074
TMEM88	17p13.1	0.315693	0.00217371	0.085074
ANK1	8p11.21	0.315669	0.00217543	0.085074
VWA8	13q14.11	-0.315492	0.00218867	0.0854228
PWWP2A	5q33.3	-0.315246	0.00220721	0.0859767
CD40LG	Xq26.3	0.315173	0.00221266	0.0860199
GPR174	Xq21.1	0.31497	0.00222809	0.08645
ENPP1	6q23.2	-0.314829	0.00223881	0.0866957
SENP3	17p13.1	0.314683	0.00225002	0.0869599
WNT16	7q31.31	-0.314583	0.0022577	0.0870866
LRRC4B	19q13.33	0.314344	0.00227619	0.0875014
SLC44A5	1p31.1	-0.31433	0.0022773	0.0875014
CA2	8q21.2	0.314036	0.00230022	0.0879162
EXOC3L1	16q22.1	0.31402	0.00230142	0.0879162
ZNF775	7q36.1	-0.31402	0.00230142	0.0879162
EIF4A1	17p13.1	0.313951	0.00230686	0.0879542
NORAD	20q11.23	-0.313828	0.00231656	0.0881541
NPFFR2	4q13.3	0.313551	0.00233843	0.0888153
GATA6	18q11.2	-0.313465	0.00234527	0.0888508
FBP1	9q22.32	-0.313427	0.00234834	0.0888508
BEST2	19p13.13	0.313252	0.00236231	0.0892086
SPHAR	1q42.13	-0.313065	0.0023774	0.089484
DUSP1	5q35.1	0.313049	0.00237864	0.089484
RNF6	13q12.13	-0.31298	0.00238425	0.0895187
FAM216A	12q24.11	0.312926	0.00238861	0.0895187
ARHGAP28	18p11.31	0.31278	0.0024005	0.0896248
FCGBP	19q13.2	0.31278	0.0024005	0.0896248
ADTRP	6p24.1	0.312633	0.00241245	0.0899011
ITM2A	Xq21.1	0.312518	0.00242191	0.0900842
POU3F3	2q12.1	-0.312196	0.00244842	0.0908992
PXDN	2p25.3	0.31204	0.00246139	0.0910695
IL22RA2	6q23.3	0.31203	0.00246221	0.0910695
HEPACAM2	7q21.2	0.311817	0.00247998	0.0915557
PTGFR	1p31.1	0.311755	0.00248523	0.0915786
VSIG10	12q24.23	-0.311601	0.0024982	0.0918572
ADAM20	14q24.2	-0.311555	0.00250207	0.0918572
ID2	2p25.1	0.311493	0.00250731	0.0918791
ARHGAP26	5q31.3	-0.311392	0.00251581	0.0919178
UBN2	7q34	-0.311369	0.00251777	0.0919178
ZAP70	2q11.2	0.311308	0.00252301	0.0919178
ATRN	20p13	0.311261	0.00252695	0.0919178
ADM	11p15.4	0.311007	0.00254871	0.0923685
STEAP1B	7p15.3	0.311007	0.00254871	0.0923685
WNT11	11q13.5	-0.310953	0.00255334	0.0923685
ALDH16A1	19q13.33	0.310483	0.00259407	0.0935727
KIAA1191	5q35.2	-0.31046	0.00259609	0.0935727
CNN3	1p21.3	0.310383	0.00260283	0.093645
COLEC10	8q24.12	0.309805	0.00265382	0.0953064
PRKD3	2p22.2	0.309659	0.00266693	0.0956035
TAGAP	6q25.3	0.309027	0.002724	0.0974728
MYH13	17p13.1	0.308816	0.00274329	0.0979858
PDGFB	22q13.1	0.308641	0.00275933	0.0982045
ITGB4	17q25.1	-0.308641	0.00275933	0.0982045
GBP5	1p22.2	0.308549	0.00276787	0.0983316
FBXO16	8p21.1	0.308141	0.00280586	0.0994275
KLHL24	3q27.1	-0.30811	0.00280877	0.0994275
ABCC4	13q32.1	0.307801	0.0028378	0.100276
GRAMD1C	3q13.31	-0.307593	0.00285754	0.100512
ABHD5	3p21.33	0.30757	0.00285974	0.100512
C2CD4A	15q22.2	0.30757	0.00285974	0.100512
CRACR2A	12p13.32	0.307416	0.00287445	0.10085
MED10	5p15.31	-0.307308	0.00288479	0.101034
TNFAIP6	2q23.3	0.307223	0.00289294	0.10114
SHLD2P3	10q11.22	0.307069	0.00290781	0.10138
TMCC1	3q22.1	-0.307046	0.00291004	0.10138
ZNF302	19q13.11	-0.306923	0.00292199	0.101618
TAGLN2	1q23.2	0.306838	0.00293024	0.101725
KMT2E	7q22.3	-0.306669	0.00294678	0.102015
PEG3-AS1	19q13.43	0.306647	0.00294888	0.102015
MBNL1	3q25.1-q25.2	-0.306491	0.00296417	0.102365
HBA2	16p13.3	0.306083	0.00300459	0.103522
MYOZ1	10q22.2	-0.306047	0.00300815	0.103522
NGEF	2q37.1	-0.305921	0.00302074	0.103622
ENG	9q34.11	0.305913	0.00302151	0.103622
TEX11	Xq13.1	0.305785	0.00303437	0.103739
PURB	7p13	-0.305775	0.00303542	0.103739
GYS1	19q13.33	0.305682	0.00304472	0.103878
CNGA1	4p12	-0.305474	0.00306575	0.104342
HECW2	2q32.3	0.305443	0.00306888	0.104342
SLC24A4	14q32.12	0.305122	0.00310161	0.105274
JUNB	19p13.13	0.304965	0.00311771	0.105639
MEI1	22q13.2	0.30468	0.00314718	0.106425
THEMIS	6q22.33	0.304611	0.00315438	0.106425
ERLEC1	2p16.2	0.304534	0.00316241	0.106425
TRPC6	11q22.1	0.304534	0.00316241	0.106425
AAMDC	11q14.1	-0.304411	0.00317528	0.106677
STARD8	Xq13.1	0.304187	0.00319874	0.107282
ZNF212	7q36.1	-0.304102	0.00320768	0.1074
NOC3L	10q23.33	0.304018	0.00321664	0.1075
ODC1	2p25.1	0.303971	0.00322154	0.1075
FLJ42627	16p13.3	-0.303763	0.00324366	0.107957
TANGO6	16q22.1	0.30374	0.00324612	0.107957
DUOX2	15q21.1	0.303601	0.00326095	0.108196
FLI1	11q24.3	0.303571	0.00326426	0.108196
MYOM1	18p11.31	-0.30347	0.00327502	0.108371
IL20	1q32.1	0.303221	0.00330194	0.10908
CBFA2T3	16q24.3	0.303031	0.00332257	0.109319
PTGER1	19p13.12	0.303024	0.00332338	0.109319
RNF32	7q36.3	-0.303	0.00332593	0.109319
COL4A1	13q34	0.302839	0.00334362	0.109319
PDGFRA	4q12	0.302831	0.00334446	0.109319
PTGIR	19q13.32	0.302815	0.00334615	0.109319
SLC1A2	11p13	0.3028	0.00334784	0.109319
CCL2	17q12	0.302746	0.00335377	0.109332
CD209	19p13.2	0.30243	0.00338864	0.110287
CSNK2A2	16q21	-0.302291	0.00340406	0.110607
KIZ	20p11.23	-0.301783	0.00346111	0.111731
CD3G	11q23.3	0.301665	0.0034745	0.111731
ZNF805	19q13.43	-0.301652	0.00347594	0.111731
RALGPS1	9q33.3	-0.301644	0.00347682	0.111731
SLC13A4	7q33	-0.301626	0.00347892	0.111731
RAD51AP1	12p13.32	0.301621	0.00347944	0.111731
ZNF3	7q22.1	-0.30159	0.00348294	0.111731
GJD3	17q21.2	0.301582	0.00348382	0.111731
ICAM1	19p13.2	0.301182	0.00352964	0.113017
FNDC11	20q13.33	-0.301058	0.00354385	0.113289
CDC25B	20p13	0.300927	0.003559	0.113589
CFAP65	2q35	-0.300812	0.00357241	0.113799
KRTAP13-2	21q22.11	0.300772	0.00357705	0.113799
AMZ2P1	17q24.1	-0.300588	0.00359848	0.114297
SIAH2	3q25.1	-0.300511	0.00360751	0.1144
GNG11	7q21.3	0.300427	0.00361746	0.114532
HBG1	11p15.4	0.300295	0.00363295	0.114546
HPSE	4q21.23	0.30028	0.00363471	0.114546
S100A3	1q21.3	0.300272	0.00363562	0.114546
SMPX	Xp22.12	-0.300226	0.00364107	0.114546
ITK	5q33.3	0.300087	0.00365752	0.114881
FAM200A	7q22.1	-0.299841	0.00368691	0.115621
TNFSF8	9q32-q33.1	0.299748	0.00369798	0.115736
SERPINB3	18q21.33	0.299712	0.00370229	0.115736
STX19	3q11.2	-0.29934	0.00374725	0.116705
HSD17B13	4q22.1	-0.299325	0.00374912	0.116705
MROH7	1p32.3	-0.299309	0.00375099	0.116705
MAEL	1q24.1	-0.298899	0.00380111	0.118079
ART3	4q21.1|4p15.1-p14	0.298639	0.00383321	0.11889
CSNK1A1	5q32	-0.298515	0.0038485	0.119177
MPHOSPH9	12q24.31	0.2984	0.00386288	0.119436
ACER3	11q13.5	0.2983	0.00387539	0.119449
PDCD1LG2	9p24.1	0.2983	0.00387539	0.119449
FABP5	8q21.13	0.297945	0.00391994	0.120634
IPPK	9q22.31	0.297598	0.00396396	0.1218
SASH3	Xq26.1	0.297121	0.00402534	0.123494
DOCK3	3p21.2	-0.296943	0.00404833	0.124007
CPLX2	5q35.2	-0.296859	0.00405936	0.124053
SEMA5A	5p15.31	-0.296835	0.00406237	0.124053
CPT1A	11q13.3	-0.296704	0.00407949	0.124384
TNRC6B	22q13.1	-0.296558	0.00409869	0.124733
HRH4	18q11.2	0.296504	0.00410579	0.124733
TYMP	22q13.33	0.296473	0.00410985	0.124733
MCM6	2q21.3	0.296319	0.0041302	0.125105
NCF1B	7q11.23	0.29618	0.0041486	0.125105
LCNL1	9q34.3	0.296173	0.0041496	0.125105
PAPLN	14q24.2	0.296173	0.00414962	0.125105
DTL	1q32.3	0.296142	0.00415372	0.125105
CYSLTR2	13q14.2	0.295953	0.00417892	0.125673
CDC20B	5q11.2	-0.295853	0.00419225	0.125882
PARPBP	12q23.2	0.295795	0.00420008	0.125913
ILDR1	3q13.33	-0.295733	0.00420837	0.125913
RASSF1	3p21.31	0.295703	0.00421252	0.125913
EPAS1	2p21	0.295656	0.00421875	0.125913
FBRS	16p11.2	-0.295587	0.00422811	0.125929
SERPINA1	14q32.13	0.295502	0.00423958	0.125929
KRT1	12q13.13	0.295451	0.0042466	0.125929
CTAGE15	7q35	-0.295418	0.00425108	0.125929
PLEK	2p14	0.295418	0.00425108	0.125929
SCARNA7	3q25.33	-0.295354	0.00425968	0.125995
SLA	8q24.22	0.295294	0.00426785	0.126048
ARHGAP30	1q23.3	0.295202	0.00428047	0.126175
SLC5A3	21q22.11	-0.295125	0.00429101	0.126175
GCSAML	1q44	0.295123	0.00429127	0.126175
THOP1	19p13.3	0.295032	0.00430369	0.126352
GPR15	3q11.2	0.29486	0.0043274	0.126755
LCN2	9q34.11	0.29484	0.00433021	0.126755
HIST1H3B	6p22.2	0.294766	0.0043404	0.126816
HSPB9	17q21.2	-0.294709	0.00434833	0.126816
CD248	11q13.2	0.294685	0.00435154	0.126816
SLC44A1	9q31.1-q31.2	-0.294631	0.00435902	0.126848
VAT1	17q21.31	-0.29447	0.00438155	0.127316
STAT4	2q32.2-q32.3	0.294339	0.00439986	0.12766
THRB	3p24.2	-0.294238	0.0044139	0.12788
GPN3	12q24.11	0.294146	0.00442691	0.12807
HELLS	10q23.33	0.293861	0.00446721	0.129047
SUGT1P3	13q14.11	-0.293676	0.00449353	0.129618
TEX101	19q13.31	0.293537	0.00451346	0.129843
FSCN1	7p22.1	0.293529	0.00451447	0.129843
LRP8	1p32.3	0.29336	0.00453881	0.130354
TAS2R40	7q34	0.29324	0.00455607	0.130597
ARHGAP15	2q22.2-q22.3	0.293167	0.00456662	0.130597
TRAT1	3q13.13	0.293164	0.00456708	0.130597
ITPK1	14q32.12	-0.292905	0.00460469	0.131483
TEX44	2q37.1	0.292808	0.00461883	0.131504
ZNF711	Xq21.1	-0.292797	0.00462044	0.131504
ST8SIA4	5q21.1	0.292736	0.00462947	0.131504
C17ORF82	17q23.2	0.292682	0.00463738	0.131504
DRAM1	12q23.2	0.292659	0.00464077	0.131504
AKAP10	17p11.2	0.292628	0.0046453	0.131504
HGF	7q21.11	0.292558	0.0046555	0.131545
UGCG	9q31.3	0.292528	0.00466004	0.131545
PRELP	1q32.1	-0.291942	0.00474707	0.133174
PRPS1	Xq22.3	0.29188	0.00475631	0.133174
USP30	12q24.11	-0.29188	0.00475631	0.133174
NUP160	11p11.2	0.291834	0.00476326	0.133174
MATN1	1p35.2	0.291821	0.00476523	0.133174
ARL17B	17q21.31	-0.291817	0.00476585	0.133174
OR2W3	1q44	0.291753	0.00477541	0.133174
TRIM37	17q22	0.291742	0.00477717	0.133174
TBC1D10C	11q13.2	0.291734	0.00477833	0.133174
ZNF92	7q11.21	-0.291688	0.00478531	0.133181
SH3D21	1p34.3	-0.291541	0.00480745	0.133609
GCG	2q24.2	0.291427	0.0048248	0.133903
AMPH	7p14.1	0.291333	0.00483906	0.13401
LAMA1	18p11.31	0.291279	0.00484729	0.13401
TMIGD2	19p13.3	0.291268	0.00484896	0.13401
AFAP1L2	10q25.3	0.291063	0.00488032	0.134608
CLEC4A	12p13.31	0.290994	0.00489099	0.134608
RABGEF1	7q11.21	-0.290994	0.00489099	0.134608
PHETA1	12q24.12	-0.290786	0.00492309	0.135026
FAM20A	17q24.2	0.290763	0.00492667	0.135026
CIITA	16p13.13	0.290717	0.00493383	0.135026
METTL4	18p11.32	0.290694	0.00493742	0.135026
TRPC3	4q27	0.290675	0.00494031	0.135026
PTGDS	9q34.3	0.290624	0.00494819	0.135055
ZNF273	7q11.21	-0.29057	0.00495658	0.135098
PIGR	1q32.1	0.290378	0.00498666	0.13573
PSG5	19q13.31	0.29031	0.00499722	0.135831
LILRA6	19q13.42	0.290208	0.00501326	0.13608
MSH6	2p16.3	0.2901	0.00503025	0.136354
INSIG2	2q14.1-q14.2	-0.289923	0.00505828	0.136926
CHD1L	1q21.1	0.289568	0.00511475	0.138266
KLF4	9q31.2	0.289499	0.00512587	0.138377
SBSN	19q13.12	0.289443	0.00513488	0.138432
CCL8	17q12	0.289277	0.00516165	0.138964
FOXN1	17q11.2	0.28917	0.00517884	0.13906
CAMK2N1	1p36.12	-0.289168	0.00517927	0.13906
NLRP3	1q44	0.289068	0.00519551	0.139307
STIMATE	3p21.1	0.288975	0.00521054	0.139521
MARS	12q13.3	0.288459	0.00529518	0.141596
ADORA2A	22q11.23	0.288112	0.00535271	0.142735
ELANE	19p13.3	0.288075	0.00535881	0.142735
JRKL	11q21	-0.288043	0.00536428	0.142735
GRK7	3q23	-0.287989	0.00537324	0.142735
DNAJB6	7q36.3	-0.287981	0.00537459	0.142735
COCH	14q12	0.287942	0.00538104	0.142735
CCL20	2q36.3	0.287788	0.00540691	0.143229
HMGCLL1	6p12.1	0.28766	0.00542847	0.143608
CYP3A4	7q22.1	-0.287461	0.00546214	0.144237
ZC3H12C	11q22.3	0.287434	0.00546682	0.144237
GRID2	4q22.1-q22.2	-0.287355	0.00548015	0.144396
TOP3A	17p11.2	0.28728	0.00549306	0.144543
CUX1	7q22.1	-0.287149	0.00551544	0.144851
ID4	6p22.3	-0.287126	0.0055194	0.144851
MYCN	2p24.3	0.287002	0.00554056	0.144934
GPR25	1q32.1	0.286981	0.00554424	0.144934
SERPINA3	14q32.13	0.286979	0.00554453	0.144934
VEGFB	11q13.1	-0.286779	0.00557909	0.145644
COPS3	17p11.2	0.286709	0.00559109	0.145644
CEBPD	8q11.21	0.286694	0.00559376	0.145644
PDZK1P1	1q21.2	-0.286571	0.00561517	0.145992
ZNF84	12q24.33	-0.286532	0.00562188	0.145992
GAP43	3q13.31	-0.286454	0.00563549	0.146027
AAGAB	15q23	0.28644	0.005638	0.146027
SNRPB	20p13	0.286394	0.00564608	0.146045
CIR1	2q31.1	-0.286216	0.00567713	0.146624
ZNF140	12q24.33	-0.286147	0.00568932	0.146624
AATK	17q25.3	-0.286139	0.00569068	0.146624
CES2	16q22.1	-0.286024	0.00571106	0.146958
ACAP1	17p13.1	0.285962	0.00572195	0.147047
HTR1B	6q14.1	0.285917	0.00572994	0.147061
EXT2	11p11.2	0.285823	0.00574653	0.147296
PPIL1	6p21.2	0.285777	0.00575474	0.147315
WARS	14q32.2	0.285715	0.00576571	0.14732
RASAL3	19p13.12	0.285692	0.00576983	0.14732
SPINK4	9p13.3	0.285607	0.00578495	0.147516
SFTPA2	10q22.3	0.285547	0.00579577	0.147602
HIST1H3I	6p22.1	-0.285099	0.00587636	0.149378
CENPI	Xq22.1	0.285076	0.0058806	0.149378
ALDOC	17q11.2	-0.284914	0.00590999	0.149932
ELK3	12q23.1	0.284775	0.00593529	0.150193
CCL3L3	17q12	0.284666	0.00595535	0.150193
ADGRE1	19p13.3-p13.2	0.284622	0.0059633	0.150193
IL6R	1q21.3	0.284498	0.00598616	0.150193
CD300C	17q25.1	0.28449	0.00598758	0.150193
MOGAT3	7q22.1	-0.284344	0.00601459	0.150193
ANXA2P3	10q21.3	-0.284328	0.00601744	0.150193
FHL5	6q16.1	0.284274	0.00602742	0.150193
TNRC6C	17q25.3	-0.284244	0.00603314	0.150193
RFX5	1q21.3	0.284236	0.00603456	0.150193
DIPK2B	Xp11.3	0.284197	0.00604171	0.150193
MSL2	3q22.3	-0.284197	0.00604171	0.150193
CCDC138	2q13	0.284128	0.0060546	0.150193
MRPS31	13q14.11	-0.284097	0.00606033	0.150193
CASP5	11q22.3	0.284089	0.00606176	0.150193
UBC	12q24.31	-0.284089	0.00606176	0.150193
HAS2	8q24.13	0.284066	0.00606607	0.150193
ABCG4	11q23.3	0.284058	0.00606757	0.150193
FAM47E	4q21.1	-0.284051	0.00606894	0.150193
LIPI	21q11.2	-0.283991	0.00608002	0.150193
SSBP3	1p32.3	-0.283989	0.00608044	0.150193
ERBB4	2q34	-0.283938	0.00608991	0.150193
CDC25A	3p21.31	0.283912	0.00609483	0.150193
SYTL3	6q25.3	0.283789	0.00611793	0.150574
HLA-DRB1	6p21.32	0.283735	0.00612807	0.150636
MBNL2	13q32.1	-0.283658	0.00614256	0.150744
NCF1C	7q11.23	0.283604	0.00615273	0.150744
DNASE2B	1p31.1-p22.3	-0.283588	0.00615572	0.150744
GPRASP1	Xq22.1	-0.28355	0.00616291	0.150744
EFCC1	3q21.3	0.283504	0.00617165	0.150771
ST3GAL1	8q24.22	0.283427	0.00618624	0.150795
PP12613	4q27	0.283418	0.00618786	0.150795
KLHL6	3q27.1	0.283365	0.00619793	0.150844
CLYBL	13q32.3	-0.283296	0.00621111	0.150844
OR52B2	11p15.4	-0.283287	0.00621275	0.150844
CLEC7A	12p13.2	0.283234	0.00622285	0.150904
PRKAR2B	7q22.3	0.283111	0.00624638	0.151289
CAPN11	6p21.1	0.283023	0.00626324	0.151512
FAM98A	2p22.3	0.282887	0.00628922	0.151764
B4GALNT4	11p15.5	0.28288	0.00629071	0.151764
RFX2	19p13.3	-0.282849	0.00629664	0.151764
PTPN12	7q11.23	-0.282718	0.0063219	0.152187
PPP5C	19q13.32	0.282579	0.00634875	0.152648
MYO3A	10p12.1	0.282405	0.00638255	0.153274
P2RY8	Xp22.33 and Yp11.2	0.282302	0.00640275	0.153479
CA4	17q23.1	0.282282	0.0064066	0.153479
ELL2	5q15	0.282194	0.00642386	0.153707
DNAJC21	5p13.2	-0.282117	0.00643897	0.153842
GAB2	11q14.1	-0.282063	0.00644957	0.153842
CTAGE9	6q23.2	-0.281993	0.00646323	0.153842
SLC22A3	6q25.3	-0.281993	0.00646323	0.153842
RAB6C	2q21.1	-0.281939	0.00647386	0.153842
EGR3	8p21.3	0.281885	0.00648451	0.153842
TNFRSF9	1p36.23	0.281862	0.00648908	0.153842
EXOG	3p22.2	0.281831	0.00649518	0.153842
PSEN1	14q24.2	-0.281762	0.00650891	0.153842
PTPRC	1q31.3-q32.1	0.281762	0.00650891	0.153842
TAF1B	2p25.1	0.281731	0.00651503	0.153842
SLC22A10	11q12.3	0.281585	0.00654403	0.154257
NHLRC2	10q25.3	0.281562	0.00654874	0.154257
CCR7	17q21.2	0.2815	0.00656104	0.154257
COG3	13q14.13	-0.281446	0.00657181	0.154257
CCDC115	2q21.1	-0.281415	0.00657798	0.154257
LBP	20q11.23	0.281384	0.00658434	0.154257
PREX1	20q13.13	0.281354	0.00659033	0.154257
CDHR3	7q22.3	-0.281331	0.00659496	0.154257
DYRK1A	21q22.13	-0.281184	0.00662438	0.154724
CD247	1q24.2	0.281153	0.00663059	0.154724
SNORA15	7p11.2	-0.281074	0.00664652	0.154913
GTF2IP1	7q11.23	-0.281015	0.0066586	0.155012
TREML3P	6p21.1	0.280884	0.0066851	0.155265
DNAJB2	2q35	-0.280884	0.00668514	0.155265
ABHD11-AS1	7q11.23	-0.280776	0.00670707	0.155591
NOL4L	20q11.21	-0.280606	0.00674166	0.156101
TNFAIP2	14q32.32	0.280591	0.00674481	0.156101
GIPC2	1p31.1	-0.280491	0.00676534	0.156393
IKBKE	1q32.1	0.280383	0.0067875	0.15665
OLIG1	21q22.11	0.280339	0.00679639	0.15665
CD2	1p13.1	0.280321	0.00680019	0.15665
CAV1	7q31.2	0.280152	0.00683521	0.157028
HLA-DRB5	6p21.32	0.280128	0.00683999	0.157028
SIRPG	20p13	0.280098	0.00684638	0.157028
LINC02145	5p15.31	-0.280051	0.00685594	0.157028
ANKRD36BP2	2p11.2	0.280044	0.00685757	0.157028
AFAP1L1	5q32	0.279982	0.00687038	0.157028
CWC15	11q21	-0.279967	0.00687358	0.157028
MMEL1	1p36.32	-0.27992	0.00688321	0.157028
TNFRSF18	1p36.33	0.279897	0.00688802	0.157028
OR1C1	1q44	-0.279569	0.00695668	0.157342
LIN28B	6q16.3-q21	0.27955	0.00696066	0.157342
BCL2L12	19q13.33	0.279504	0.00697036	0.157342
NRSN1	6p22.3	-0.27947	0.00697749	0.157342
RAB40C	16p13.3	-0.279443	0.00698336	0.157342
SLC26A4-AS1	7q22.3	0.27944	0.00698393	0.157342
CALHM6	6q22.1	0.279404	0.00699149	0.157342
BAIAP2L1	7q21.3-q22.1	-0.279396	0.00699312	0.157342
PRIM1	12q13.3	0.279342	0.00700452	0.157342
PTPRCAP	11q13.2	0.279319	0.00700941	0.157342
NUFIP1	13q14.12	-0.279281	0.00701757	0.157342
ABLIM2	4p16.1	-0.279281	0.00701757	0.157342
SPATA46	1q23.3	0.279258	0.00702234	0.157342
CD79A	19q13.2	0.279258	0.00702247	0.157342
CHST7	Xp11.3	0.279242	0.00702574	0.157342
BMP6	6p24.3	0.279227	0.00702901	0.157342
FANCM	14q21.2	0.279065	0.00706342	0.157915
GPR20	8q24.3	0.279031	0.00707058	0.157915
ESAM	11q24.2	0.278803	0.00711945	0.158685
RASSF5	1q32.1	0.278795	0.0071211	0.158685
MORN5	9q33.2	-0.278665	0.00714904	0.158795
CDC45	22q11.21	0.278641	0.00715425	0.158795
NAMPT	7q22.3	0.27861	0.00716089	0.158795
CCDC183	9q34.3	-0.27861	0.00716089	0.158795
DIRAS2	9q22.2	-0.278586	0.00716614	0.158795
AMY2A	1p21.1	-0.278467	0.00719186	0.159186
DLL1	6q27	0.278418	0.00720255	0.159201
LRAT	4q32.1	-0.27839	0.00720863	0.159201
RCSD1	1q24.2	0.278325	0.00722262	0.159332
LAG3	12p13.31	0.278202	0.00724946	0.159732
N4BP2L2	13q13.1	-0.278132	0.0072646	0.159732
ZNF282	7q36.1	-0.278102	0.00727133	0.159732
MPEG1	11q12.1	0.278094	0.00727302	0.159732
TXNIP	1q21.1	-0.27794	0.00730679	0.160296
DCX	Xq23	-0.277729	0.00735311	0.160857
SLC35B2	6p21.1	0.277709	0.0073577	0.160857
ADCY4	14q12	0.277701	0.0073594	0.160857
ZNF584	19q13.43	0.277662	0.00736792	0.160857
TRPV2	17p11.2	0.277639	0.00737304	0.160857
CCDC28B	1p35.2	0.27737	0.00743294	0.161986
SH3BGRL2	6q14.1	-0.277231	0.00746392	0.162482
SNAI2	8q11.21	0.277154	0.00748117	0.1625
CEP95	17q23.3	-0.277154	0.00748117	0.1625
CLEC17A	19p13.12	0.277098	0.00749372	0.162594
GKAP1	9q21.32	-0.276892	0.00754011	0.163421
ZNF207	17q11.2	0.27683	0.00755404	0.163533
LRRTM2	5q31.2	0.276796	0.00756179	0.163533
USF3	3q13.2	-0.27673	0.00757672	0.163612
CHUK	10q24.31	0.276707	0.00758196	0.163612
ASTE1	3q22.1	-0.276622	0.00760121	0.163848
DCUN1D5	11q22.3	0.276445	0.0076416	0.16454
CTRB2	16q23.1	-0.276319	0.00767046	0.164719
RNF219	13q31.1	-0.276298	0.00767511	0.164719
GC	4q13.3	-0.276258	0.00768436	0.164719
CHAF1A	19p13.3	0.276252	0.00768571	0.164719
SLC16A12	10q23.31	0.276222	0.00769255	0.164719
STXBP3	1p13.3	-0.276191	0.00769988	0.164719
COL13A1	10q22.1	0.275975	0.00774963	0.164976
CYP4F12	19p13.12	-0.275967	0.00775141	0.164976
TRHDE	12q21.1	-0.275875	0.00777283	0.164976
ZNF733P	7q11.21	-0.275859	0.0077764	0.164976
STX11	6q24.2	0.275859	0.0077764	0.164976
FBXL3	13q22.3	-0.275859	0.0077764	0.164976
IDE	10q23.33	0.275828	0.00778356	0.164976
RRP36	6p21.1	0.27579	0.0077925	0.164976
CFLAR	2q33.1	0.275744	0.00780326	0.164976
ZNF470	19q13.43	-0.275674	0.00781941	0.164976
DAW1	2q36.3	0.275661	0.00782244	0.164976
ITPRIP	10q25.1	0.275582	0.00784099	0.164976
LILRB1	19q13.42	0.275574	0.00784279	0.164976
HECTD2-AS1	10q23.32	-0.275549	0.00784861	0.164976
IFNG	12q15	0.275548	0.00784896	0.164976
RD3	1q32.3	0.275539	0.007851	0.164976
SHLD2P1	10q11.22	0.275528	0.0078536	0.164976
GIMAP5	7q36.1	0.275482	0.00786442	0.165028
WDHD1	14q22.2-q22.3	0.275335	0.00789879	0.165573
LPAR1	9q31.3	0.27525	0.00791875	0.165641
CHST15	10q26.13	0.275227	0.0079242	0.165641
PERP	6q23.3	-0.275142	0.00794421	0.165641
GPR158	10p12.1	-0.275112	0.0079515	0.165641
TMEM235	17q25.3	0.275091	0.00795637	0.165641
ATRNL1	10q25.3	-0.275085	0.00795778	0.165641
CBX4	17q25.3	-0.275073	0.00796062	0.165641
ANKRD44	2q33.1	0.275035	0.00796974	0.165657
PCK1	20q13.31	-0.274927	0.00799535	0.165804
TEK	9p21.2	0.274919	0.00799718	0.165804
WFDC10A	20q13.12	-0.274899	0.00800197	0.165804
SPRR2E	1q21.3	0.274826	0.00801942	0.165928
PAK6	15q15.1	0.274803	0.0080247	0.165928
GINS3	16q21	0.274742	0.00803942	0.166058
HRK	12q24.22	0.274651	0.00806116	0.166334
COL4A5	Xq22.3	0.274611	0.00807076	0.166359
MS4A2	11q12.1	0.27455	0.00808529	0.166462
RGS1	1q31.2	0.274433	0.00811334	0.166462
SETD3	14q32.2	-0.274387	0.00812448	0.166462
AKR1B1	7q33	0.27438	0.00812633	0.166462
KMT5B	11q13.2	-0.274372	0.00812819	0.166462
MFNG	22q13.1	0.274356	0.00813191	0.166462
FRMPD2B	10q11.22	0.274336	0.00813681	0.166462
COTL1	16q24.1	0.27431	0.00814307	0.166462
SLC25A37	8p21.2	0.274233	0.00816171	0.166671
HDAC5	17q21.31	-0.274141	0.00818411	0.166841
SP140	2q37.1	0.274087	0.00819721	0.166841
ARHGAP9	12q13.3	0.274087	0.00819721	0.166841
TRIM15	6p22.1	0.27404	0.00820845	0.166841
ZNF268	12q24.33	-0.274025	0.0082122	0.166841
AMIGO2	12q13.11	-0.273948	0.00823097	0.167051
GRTP1	13q34	-0.273848	0.00825543	0.167216
KIT	4q12	0.27384	0.00825732	0.167216
L2HGDH	14q21.3	0.273809	0.00826486	0.167216
TCEAL2	Xq22.1	-0.273776	0.0082729	0.167216
SLC51A	3q29	-0.273686	0.00829508	0.167493
ZNF766	19q13.41	-0.273624	0.00831023	0.167495
ADI1	2p25.3	0.273617	0.00831213	0.167495
PGF	14q24.3	0.273563	0.0083254	0.167592
CSTF2	Xq22.1	0.273501	0.0083406	0.167697
TRAF3IP3	1q32.2	0.27347	0.00834821	0.167697
SH3YL1	2p25.3	-0.273432	0.00835772	0.167697
BDNF-AS	11p14.1	-0.273401	0.00836535	0.167697
ZNF394	7q22.1	-0.27337	0.00837297	0.167697
GJC3	7q22.1	-0.273311	0.00838755	0.167819
SIGLEC5	19q13.41	0.273247	0.00840354	0.167876
PCMTD1	8q11.23	-0.273231	0.00840737	0.167876
EFCAB14	1p33	-0.273177	0.00842078	0.167974
ELF1	13q14.11	-0.273031	0.00845728	0.168423
NCK2	2q12.2	-0.272985	0.00846883	0.168423
UBASH3A	21q22.3	0.272985	0.00846883	0.168423
TIFAB	5q31.1	0.272813	0.00851184	0.169109
HAT1	2q31.1	0.2727	0.00854039	0.169225
CCN4	8q24.22	0.272692	0.00854233	0.169225
FAM135B	8q24.23	0.272641	0.00855508	0.169225
GUCA2B	1p34.2	0.272632	0.0085574	0.169225
TPT1	13q14.13	-0.272576	0.00857149	0.169225
ZCWPW1	7q22.1	-0.272576	0.00857149	0.169225
C9ORF78	9q34.11	-0.272545	0.00857929	0.169225
DKK4	8p11.21	-0.272518	0.00858613	0.169225
FANCB	Xp22.2	0.272453	0.0086027	0.169314
IL13	5q31.1	0.272417	0.00861192	0.169314
SLC2A12	6q23.2	-0.272345	0.00863009	0.169314
PIWIL4	11q21	-0.272314	0.00863793	0.169314
ALB	4q13.3	-0.27229	0.0086442	0.169314
CD38	4p15.32	0.272283	0.00864577	0.169314
TMEM190	19q13.42	0.272265	0.00865054	0.169314
FAM45BP	Xq26.1	0.272222	0.00866148	0.169361
HTR2B	2q37.1	-0.272183	0.00867131	0.169386
AIM2	1q23.1-q23.2	0.271998	0.00871864	0.170142
RGL4	22q11.23	0.271961	0.00872826	0.170162
TPSG1	16p13.3	0.271898	0.00874437	0.170309
TAF7	5q31.3	-0.271806	0.00876818	0.170604
RAB3D	19p13.2	-0.271605	0.00881996	0.171275
UNC13D	17q25.1	0.271605	0.00881996	0.171275
HDAC11	3p25.1	-0.271497	0.00884796	0.171388
LINC00319	21q22.3	0.271471	0.00885488	0.171388
RPS15AP10	1p34.1	-0.27146	0.0088577	0.171388
PLEKHA2	8p11.22	-0.271413	0.00887001	0.171388
ALAD	9q32	-0.271366	0.00888205	0.171388
PECAM1	17q23.3	0.271366	0.00888205	0.171388
SERPINA9	14q32.13	0.271334	0.00889058	0.171388
DNASE1L3	3p14.3	0.271317	0.00889504	0.171388
EPB41L4A-AS1	5q22.1	-0.271228	0.00891828	0.171501
RMND5A	2p11.2	-0.271228	0.00891828	0.171501
FST	5q11.2	0.27112	0.00894655	0.171664
DOC2B	17p13.3	0.271113	0.0089483	0.171664
CACNG4	17q24.2	-0.271067	0.00896044	0.171664
DKFZP586I1420	7p14.3	-0.271043	0.00896679	0.171664
CD226	18q22.2	0.271012	0.0089749	0.171664
GNPAT	1q42.2	-0.270973	0.00898504	0.171664
MFSD2A	1p34.2	0.270935	0.00899519	0.171664
BCHE	3q26.1	-0.270931	0.00899612	0.171664
KYNU	2q22.2	0.270842	0.0090196	0.171887
GPR141	7p14.1	0.270821	0.00902521	0.171887
ARL4A	7p21.3	-0.270735	0.00904815	0.172158
PCDH18	4q28.3	0.270473	0.00911782	0.173034
TYMS	18p11.32	0.270473	0.00911782	0.173034
FCRLA	1q23.3	0.270463	0.00912042	0.173034
SLC16A1	1p13.2	-0.270426	0.00913016	0.173053
ADAMTS3	4q13.3	0.270388	0.00914046	0.173083
CKAP4	12q23.3	0.270272	0.00917141	0.173445
SNHG32	6p21.33	-0.270226	0.00918381	0.173445
C10ORF55	10q22.2	0.270218	0.00918588	0.173445
PHF1	6p21.32	-0.27018	0.00919624	0.173475
LCP1	13q14.13	0.269941	0.00926065	0.174523
SERINC2	1p35.2	-0.269802	0.00929823	0.175065
CRLF2	Xp22.33 and Yp11.2	0.269473	0.00938789	0.176525
RAD54B	8q22.1	0.269424	0.00940121	0.176525
MCM3	6p12.2	0.269417	0.00940332	0.176525
PTPN22	1p13.2	0.269386	0.00941177	0.176525
PTPRG	3p14.2	0.269317	0.00943082	0.176525
B9D1	17p11.2	0.26927	0.00944353	0.176525
LIMD2	17q23.3	0.269247	0.00944989	0.176525
KIAA1107	1p22.1	-0.26924	0.00945201	0.176525
CD27	12p13.31	0.269209	0.0094605	0.176525
IL1R2	2q11.2	0.269186	0.00946688	0.176525
CAMK2B	7p13	-0.26916	0.00947391	0.176525
IL5RA	3p26.2	0.269122	0.0094845	0.176556
LAD1	1q32.1	-0.268954	0.00953081	0.177252
C11ORF96	11p11.2	0.268877	0.0095522	0.177483
ADAT1	16q23.1	0.268746	0.00958867	0.177609
KCNJ15	21q22.13-q22.2	0.268746	0.00958867	0.177609
PIK3R5	17p13.1	0.268731	0.00959297	0.177609
SCRG1	4q34.1	-0.268724	0.00959489	0.177609
ERICH3	1p31.1	-0.26865	0.00961562	0.177826
SAP18	13q12.11	-0.268569	0.0096382	0.178071
CD3E	11q23.3	0.268538	0.00964684	0.178071
RGS13	1q31.2	0.268481	0.00966296	0.178165
DCAF12L2	Xq25	-0.268425	0.00967862	0.178165
GPSM2	1p13.3	-0.2684	0.00968579	0.178165
CEP128	14q31.1	0.268392	0.00968796	0.178165
VSIG1	Xq22.3	0.268335	0.00970384	0.178291
YWHAQ	2p25.1	0.268269	0.00972271	0.178472
HECA	6q24.1	-0.26823	0.00973359	0.178506
PROSER3	19q13.12	0.268068	0.0097794	0.179009
CTAGE11P	13q22.2	-0.26806	0.00978159	0.179009
OR2A9P	7q35	-0.268037	0.00978815	0.179009
WNK3	Xp11.22	0.267971	0.00980711	0.179109
CD7	17q25.3	0.267937	0.00981663	0.179109
AVPR1A	12q14.2	0.267895	0.00982869	0.179109
PGP	16p13.3	0.267891	0.0098298	0.179109
MAP4K1	19q13.2	0.267829	0.00984738	0.179264
CENPBD1P1	19q13.43	0.26776	0.00986719	0.17946
LINC00889	Xq26.3	-0.267505	0.00994017	0.180244
TGM3	20p13	0.267467	0.00995123	0.180244
CCDC96	4p16.1	-0.267436	0.00996011	0.180244
ESCO2	8p21.1	0.267413	0.00996678	0.180244
RFESD	5q15	-0.267382	0.00997567	0.180244
U2AF2	19q13.42	0.267359	0.00998235	0.180244
PCNA	20p12.3	0.267344	0.0099868	0.180244
RALYL	8q21.2	-0.267325	0.00999219	0.180244
DDHD2	8p11.23	-0.267313	0.00999571	0.180244
CTAGE4	7q35	-0.267259	0.0100113	0.180244
KLRB1	12p13.31	0.267259	0.0100113	0.180244
ATE1	10q26.13	0.267205	0.010027	0.180244
IGFN1	1q32.1	-0.267128	0.0100492	0.180244
CHI3L1	1q32.1	0.267113	0.0100538	0.180244
MT1DP	16q13	-0.267108	0.0100552	0.180244
TESPA1	12q13.2	0.267105	0.010056	0.180244
SUPT20H	13q13.3	-0.267066	0.0100672	0.180281
SHLD2	10q23.2	0.266989	0.0100897	0.180314
NPHS1	19q13.12	-0.266979	0.0100927	0.180314
PCSK4	19p13.3	-0.266966	0.0100964	0.180314
SUGT1	13q14.3	-0.266881	0.0101212	0.18059
ZC3HAV1L	7q34	0.266835	0.0101347	0.18059
CD6	11q12.2	0.26682	0.0101392	0.18059
RASGRP1	15q14	0.266766	0.010155	0.180708
APBA2	15q13.1	0.266696	0.0101754	0.18082
TMOD1	9q22.33	-0.266666	0.0101844	0.18082
EPHA1	7q34-q35	-0.266596	0.0102048	0.18082
CDC7	1p22.1	0.266581	0.0102094	0.18082
PSME4	2p16.2	0.266542	0.0102207	0.18082
DQX1	2p13.1	-0.266519	0.0102276	0.18082
MCMBP	10q26.11	0.266512	0.0102298	0.18082
NRCAM	7q31.1	0.266496	0.0102344	0.18082
C14ORF28	14q21.2	-0.266373	0.0102708	0.181261
ENTPD7	10q24.2	0.26635	0.0102777	0.181261
PPP1R2	3q29	-0.26618	0.010328	0.181987
GPAT2	2q11.2	0.266065	0.0103625	0.182431
MYMK	9q34.2	-0.265918	0.0104063	0.183041
DERL3	22q11.23	0.265872	0.0104201	0.18312
PNO1	2p14	0.265779	0.0104479	0.183161
SAA1	11p15.1	0.265779	0.0104479	0.183161
TSHZ1	18q22.3	-0.265772	0.0104502	0.183161
BIRC3	11q22.2	0.265718	0.0104664	0.183283
TUSC3	8p22	0.265656	0.010485	0.183446
S100B	21q22.3	0.265579	0.0105083	0.18369
SLC19A2	1q24.2	0.265448	0.0105479	0.184221
ACSL4	Xq23	0.265348	0.0105783	0.184589
SQSTM1	5q35.3	-0.265232	0.0106135	0.185039
FEM1C	5q22.3	-0.265163	0.0106346	0.185245
CDC16	13q34	-0.265047	0.01067	0.185412
BCAT2	19q13.33	0.26504	0.0106723	0.185412
PGAM1	10q24.1	0.26504	0.0106723	0.185412
PGK2	6p12.3	0.264997	0.0106854	0.185477
ACKR1	1q23.2	0.264808	0.0107433	0.186239
TAF8	6p21.1	0.264785	0.0107505	0.186239
ZNF138	7q11.21	-0.264762	0.0107576	0.186239
SAMD8	10q22.2	0.264724	0.0107695	0.186282
RGS9BP	19q13.11	-0.264649	0.0107925	0.186433
REG3A	2p12	0.264634	0.0107971	0.186433
SLC35D2	9q22.32	-0.26457	0.0108171	0.186588
TIFA	4q25	0.264469	0.0108482	0.186588
EXOC3	5p15.33	-0.264439	0.0108578	0.186588
CNMD	13q14.3	0.264433	0.0108596	0.186588
ANKMY2	7p21.1	-0.264423	0.0108626	0.186588
NCBP3	17p13.2	0.264423	0.0108626	0.186588
ANO7	2q37.3	0.264392	0.0108722	0.18659
BAIAP2	17q25.3	-0.264354	0.0108842	0.186596
PTPRR	12q15	-0.264331	0.0108914	0.186596
EGR1	5q31.2	0.264277	0.0109082	0.186723
BCL2L1	20q11.21	-0.264153	0.0109468	0.18695
GPR75	2p16.2	0.264115	0.0109588	0.18695
NUGGC	8p21.1	0.264115	0.0109588	0.18695
IL3RA	Xp22.33 and Yp11.2	0.264084	0.0109685	0.18695
RNF7	3q23	-0.264061	0.0109757	0.18695
MDC1	6p21.33	0.264053	0.0109782	0.18695
MET	7q31.2	-0.26393	0.0110169	0.187449
CD300A	17q25.1	0.263845	0.0110436	0.187719
PYY	17q21.31	0.263819	0.0110518	0.187719
TPSAB1	16p13.3	0.263737	0.0110777	0.187998
DUOXA1	15q21.1	0.26361	0.011118	0.188519
PPFIBP2	11p15.4	-0.263552	0.0111364	0.18855
AEN	15q26.1	0.263545	0.0111388	0.18855
SNORA2A	12q13.11	0.26347	0.0111625	0.188564
CGN	1q21.3	-0.263468	0.0111633	0.188564
CCDC174	3p25.1	-0.263452	0.0111683	0.188564
BRIP1	17q23.2	0.263375	0.0111928	0.188818
DCTPP1	16p11.2	0.263329	0.0112076	0.188845
BTLA	3q13.2	0.263298	0.0112175	0.188845
EMCN	4q24	0.263275	0.0112249	0.188845
TMEM167B	1p13.3	-0.263244	0.0112347	0.188845
GPATCH11	2p22.2	0.263221	0.0112421	0.188845
TMEM35A	Xq22.1	-0.263152	0.0112644	0.188904
RASA4CP	7p13	-0.263144	0.0112669	0.188904
PGS1	17q25.3	0.263121	0.0112743	0.188904
MAP6	11q13.5	-0.263005	0.0113115	0.189272
C7ORF71	7p15.2	-0.262993	0.0113154	0.189272
PCP4L1	1q23.3	-0.262754	0.0113928	0.190106
IGFLR1	19q13.12	0.262743	0.0113962	0.190106
TTLL1	22q13.2	-0.262728	0.0114012	0.190106
IL18R1	2q12.1	0.26272	0.0114037	0.190106
PHYHIP	8p21.3	-0.262658	0.0114237	0.190168
IL2RB	22q12.3	0.262628	0.0114337	0.190168
HASPIN	17p13.2	0.26262	0.0114362	0.190168
PDCD1	2q37.3	0.262551	0.0114588	0.190202
PLK1	16p12.2	0.262551	0.0114588	0.190202
GUCY2EP	11q13.5	-0.262525	0.0114671	0.190202
NPFFR1	10q22.1	0.262438	0.0114956	0.190462
TTC26	7q34	0.262412	0.0115041	0.190462
CEP63	3q22.2	-0.262389	0.0115116	0.190462
METAP2	12q22	0.26235	0.0115242	0.190511
MYO16	13q33.3	-0.262194	0.0115755	0.191198
PRR5L	11p13-p12	0.262127	0.0115976	0.191295
B3GALT1	2q24.3	0.262093	0.0116086	0.191295
CYSLTR1	Xq21.1	0.262088	0.0116103	0.191295
CYB561D2	3p21.31	0.262057	0.0116205	0.191303
SOX2	3q26.33	-0.261985	0.0116443	0.191509
FAM117B	2q33.2	-0.261957	0.0116536	0.191509
STK24	13q32.2	-0.261895	0.011674	0.191509
CMBL	5p15.2	-0.26188	0.0116791	0.191509
MMP27	11q22.2	0.261866	0.0116838	0.191509
LEAP2	5q31.1	-0.261711	0.0117354	0.191509
FMNL1	17q21.31	0.261695	0.0117405	0.191509
PDK2	17q21.33	-0.261695	0.0117405	0.191509
GPM6B	Xp22.2	0.261687	0.0117431	0.191509
HHATL	3p22.1	0.261669	0.0117491	0.191509
RRM2	2p25.1	0.261657	0.0117533	0.191509
CSNK1G2	19p13.3	0.261641	0.0117585	0.191509
TTC3	21q22.13	-0.261587	0.0117764	0.191509
SCUBE1	22q13.2	0.26151	0.0118022	0.191509
PRMT1	19q13.33	0.261487	0.0118099	0.191509
DPP6	7q36.2	-0.261467	0.0118166	0.191509
RNF217-AS1	6q22.31	-0.261463	0.0118178	0.191509
MSMP	9p13.3	0.261425	0.0118306	0.191509
ITM2C	2q37.1	0.26141	0.0118357	0.191509
TMEM165	4q12	0.26141	0.0118357	0.191509
CYP3A5	7q22.1	-0.261379	0.0118461	0.191509
BLM	15q26.1	0.261325	0.0118642	0.191509
PRR11	17q22	0.261325	0.0118642	0.191509
RHEX	1q32.1	0.261322	0.0118653	0.191509
COBL	7p12.1	-0.261264	0.0118849	0.191587
PEBP4	8p21.3	-0.26125	0.0118895	0.191587
KRT2	12q13.13	0.261211	0.0119025	0.19164
MGAM	7q34	0.261148	0.0119238	0.191828
JUP	17q21.2	-0.261002	0.0119733	0.192365
GUCY1A2	11q22.3	0.260978	0.0119811	0.192365
GRASP	12q13.13	0.260963	0.0119864	0.192365
COL6A5	3q22.1	0.260847	0.0120256	0.192838
ITGB3	17q21.32	0.260755	0.0120571	0.193186
TRIM10	6p22.1	0.260647	0.0120939	0.193301
RNF103	2p11.2	-0.260639	0.0120965	0.193301
SIGLECL1	19q13.41	0.260615	0.0121048	0.193301
EIF2B3	1p34.1	0.260593	0.0121123	0.193301
ABCG1	21q22.3	-0.260585	0.0121149	0.193301
AMD1	6q21	0.260562	0.0121228	0.193301
MYO7B	2q14.3	-0.26047	0.0121545	0.193507
ATXN3	14q32.12	-0.260454	0.0121598	0.193507
FAM78A	9q34.13	0.260439	0.0121651	0.193507
AUTS2	7q11.22	-0.260362	0.0121916	0.193659
UBE2B	5q31.1	-0.260354	0.0121942	0.193659
ESM1	5q11.2	0.260293	0.0122155	0.193686
SAMHD1	20q11.23	0.260293	0.0122155	0.193686
VWA1	1p36.33	0.260246	0.0122314	0.193783
PRMT2	21q22.3	-0.260192	0.01225	0.193923
DTNA	18q12.1	-0.259992	0.0123194	0.194865
GTF2IRD1	7q11.23	-0.25993	0.0123408	0.195048
KLB	4p14	0.259892	0.0123542	0.195104
CLDN8	21q22.11	0.259847	0.0123698	0.195194
FOXD2-AS1	1p33	-0.259792	0.0123891	0.195343
SIGLEC6	19q13.41	0.259709	0.0124179	0.195641
TNFRSF1A	12p13.31	0.259545	0.0124754	0.195937
MPHOSPH10	2p13.3	-0.259545	0.0124754	0.195937
MMP2	16q12.2	0.25953	0.0124808	0.195937
TIPIN	15q22.31	0.259514	0.0124862	0.195937
TSC22D1	13q14.11	-0.259514	0.0124862	0.195937
LAMB2P1	3p21.31	-0.25943	0.012516	0.196249
GK3P	4q32.3	0.259237	0.012584	0.197045
MYO1F	19p13.2	0.259229	0.0125867	0.197045
P2RY14	3q25.1	0.259152	0.012614	0.197047
EXO1	1q43	0.259144	0.0126167	0.197047
LAMC1	1q25.3	0.259144	0.0126167	0.197047
PLCB2	15q15.1	0.25909	0.0126358	0.197191
SRXN1	20p13	0.259044	0.0126522	0.197239
PRG2	11q12.1	0.259026	0.0126588	0.197239
ERBIN	5q12.3	-0.258821	0.0127318	0.19822
CACNG1	17q24.2	-0.258714	0.0127701	0.198615
ADAM15	1q21.3	0.25862	0.0128036	0.198615
PNOC	8p21.1	0.258617	0.0128049	0.198615
INSR	19p13.2	-0.258597	0.0128119	0.198615
ZNF219	14q11.2	-0.25859	0.0128147	0.198615
TTL	2q14.1	0.258582	0.0128174	0.198615
HSD11B1	1q32.2	0.258451	0.0128646	0.199025
TSC22D4	7q22.1	-0.258435	0.0128701	0.199025
SPTBN4	19q13.2	-0.258385	0.0128881	0.199025
PRR15	7p14.3	-0.258366	0.0128951	0.199025
CLC	19q13.2	0.258355	0.0128991	0.199025
IL27	16p12.1-p11.2	0.258341	0.0129042	0.199025
UNC5C	4q22.3	0.258276	0.0129278	0.199233
KCNH8	3p24.3	-0.258243	0.0129397	0.199262
OC90	8q24.22	0.258177	0.0129637	0.199313
MS4A7	11q12.2	0.258173	0.0129649	0.199313
CDH1	16q22.1	-0.25815	0.0129733	0.199313
ZNF441	19p13.2	-0.258042	0.0130125	0.199761
POLE2	14q21.3	0.258004	0.0130265	0.199821
CIP2A	3q13.13	0.25785	0.0130828	0.200529
EDEM1	3p26.1	0.257765	0.0131138	0.200849
ZNF33A	10p11.1	-0.257696	0.0131393	0.201005
VSIR	10q22.1	0.257603	0.0131733	0.201005
SLC35G2	3q22.3	0.257572	0.0131846	0.201005
SNAI1	20q13.13	0.257572	0.0131846	0.201005
HCG11	6p22.2	-0.257557	0.0131903	0.201005
NPY1R	4q32.2	-0.257549	0.0131931	0.201005
ZC3H6	2q14.1	-0.257526	0.0132016	0.201005
ZNF709	19p13.2	-0.257495	0.013213	0.201005
NPTX1	17q25.3	-0.257468	0.0132229	0.201005
SLC4A4	4q13.3	0.257449	0.0132301	0.201005
HSFX2	Xq28	-0.257434	0.0132358	0.201005
ETV3L	1q23.1	0.257369	0.0132596	0.201071
ARSD	Xp22.33	-0.257318	0.0132785	0.201071
2020-03-01	4q32.2-q32.3	0.257279	0.0132928	0.201071
HRH2	5q35.2	0.257226	0.0133128	0.201071
PRDX3	10q26.11	0.257226	0.0133128	0.201071
DHFR2	3q11.2	-0.257218	0.0133157	0.201071
C1ORF115	1q41	-0.257202	0.0133214	0.201071
VGLL4	3p25.3-p25.2	-0.257202	0.0133214	0.201071
COMTD1	10q22.2	0.257164	0.0133357	0.201119
KCNQ5	6q13	-0.257139	0.0133449	0.201119
CCR4	3p22.3	0.257088	0.0133641	0.201254
GATC	12q24.31	0.257041	0.0133817	0.201366
WRAP53	17p13.1	0.257002	0.013396	0.201429
TEF	22q13.2	-0.256902	0.0134335	0.201839
TXNDC5	6p24.3	0.256763	0.0134855	0.201913
WFDC13	20q13.12	-0.256757	0.0134876	0.201913
TIAF1	17q11.2	-0.256748	0.0134913	0.201913
DNA2	10q21.3	0.25674	0.0134942	0.201913
UBE2T	1q32.1	0.256725	0.0135	0.201913
GTF2IRD1P1	7q11.21	-0.256648	0.0135286	0.201913
GOLT1B	12p12.1	0.256617	0.0135406	0.201913
UHRF1	19p13.3	0.256617	0.0135406	0.201913
DUSP2	2q11.2	0.256601	0.0135464	0.201913
GTF2IRD2P1	7q11.23	-0.256601	0.0135464	0.201913
MT1M	16q13	0.256587	0.0135518	0.201913
GPR65	14q31.3	0.256563	0.0135609	0.201913
EHD4	15q15.1	0.256493	0.0135871	0.202021
WDR62	19q13.12	0.256478	0.0135929	0.202021
ZNF821	16q22.2	-0.256463	0.0135987	0.202021
DDX21	10q22.1	0.25637	0.0136338	0.202389
EP400P1	12q24.33	0.256316	0.0136542	0.202541
FKBP11	12q13.12	0.256255	0.0136776	0.202585
WDR73	15q25.2	0.256255	0.0136776	0.202585
RFLNB	17p13.3	0.25617	0.0137099	0.202651
LINC00626	1q24.2	-0.256169	0.01371	0.202651
HAND2	4q34.1	-0.256162	0.0137128	0.202651
FOSL2	2p23.2	0.256131	0.0137246	0.202673
IGSF10	3q25.1	-0.256078	0.0137448	0.202737
CCDC60	12q24.23	0.256066	0.0137494	0.202737
GOLGB1	3q13.33	-0.256039	0.0137599	0.20274
LYPD2	8q24.3	0.25599	0.0137784	0.202863
FAXDC2	5q33.2	-0.255869	0.0138248	0.203243
REP15	12p11.22	0.255869	0.0138248	0.203243
PDZK1	1q21.1	-0.255761	0.0138662	0.203701
SPIN1	9q22.1	-0.255715	0.013884	0.203811
MUC17	7q22.1	-0.255677	0.0138989	0.203878
TMEM120A	7q11.23	-0.255623	0.0139197	0.203924
ADPGK	15q24.1	0.255615	0.0139227	0.203924
TMEM107	17p13.1	0.255553	0.0139465	0.204122
HCLS1	3q13.33	0.255476	0.0139763	0.204284
NUP210	3p25.1	0.255453	0.0139853	0.204284
TPTE2P1	13q12.13	-0.255419	0.0139987	0.204284
ADGRL2	1p31.1	0.255399	0.0140062	0.204284
GTF2F2	13q14.12-q14.13	-0.255391	0.0140092	0.204284
RRM1	11p15.4	0.255314	0.0140391	0.204419
ZFP62	5q35.3	-0.255314	0.0140391	0.204419
DSCR4	21q22.13	0.25528	0.0140526	0.204465
LRIT1	10q23.1	0.255249	0.0140646	0.20449
NLRP12	19q13.42	0.255199	0.0140839	0.204497
KPNA2	17q24.2	0.255168	0.0140961	0.204497
LST1	6p21.33	0.255168	0.0140961	0.204497
LEPROT	1p31.3	0.255091	0.0141262	0.204784
FLVCR1	1q32.3	0.255029	0.0141504	0.204983
MCM10	10p13	0.254968	0.0141745	0.205077
LIPT1	2q11.2	-0.254952	0.0141806	0.205077
GALNTL6	4q34.1	0.254933	0.0141879	0.205077
COLGALT1	19p13.11	0.254721	0.0142715	0.206135
HSPH1	13q12.3	-0.254659	0.0142958	0.206335
CAPN9	1q42.2	0.254629	0.014308	0.206361
MCL1	1q21.2	0.254513	0.0143538	0.206807
SRSF2	17q25.1	0.254498	0.0143599	0.206807
TBC1D24	16p13.3	0.25439	0.0144027	0.207273
PHLPP1	18q21.33	-0.254336	0.0144242	0.207377
SNORA56	Xq28	0.254281	0.014446	0.207377
BTBD19	1p34.1	0.254266	0.0144518	0.207377
TCN1	11q12.1	0.254266	0.0144518	0.207377
TOX3	16q12.1	-0.254228	0.0144672	0.207447
LINC00663	19p13.11	-0.254166	0.0144918	0.207557
KCNJ3	2q24.1	-0.254156	0.0144959	0.207557
OLFM1	9q34.3	0.253935	0.0145845	0.208657
NFKBID	19q13.12	0.253912	0.0145938	0.208657
ABCD2	12q12	0.253877	0.0146076	0.208704
FSIP1	15q14	0.253843	0.0146217	0.208754
BRI3	7q21.3	-0.253712	0.0146745	0.209358
CDK11B	1p36.33	-0.253627	0.0147088	0.209661
IDO1	8p11.21	0.25358	0.0147275	0.209661
SIGLEC10	19q13.41	0.25358	0.0147275	0.209661
MUC20	3q29	-0.253496	0.0147619	0.20992
SLC66A1L	3q25.32	0.253474	0.0147707	0.20992
PRCP	11q14.1	0.253457	0.0147776	0.20992
ORAI3	16p11.2	-0.253349	0.0148215	0.210253
CAMK4	5q22.1	0.253347	0.0148223	0.210253
GPR63	6q16.1	0.253311	0.0148372	0.210314
MAML3	4q31.1	-0.253265	0.0148561	0.210431
MTTP	4q23	-0.253187	0.0148876	0.21071
TMEM94	17q25.1	-0.253164	0.014897	0.21071
LIMD1	3p21.31	0.253003	0.0149634	0.211436
B3GNT7	2q37.1|2q37.1	0.252987	0.0149698	0.211436
TMEM26	10q21.2	0.252872	0.0150173	0.211957
RRNAD1	1q23.1	-0.252818	0.0150396	0.212119
BMP5	6p12.1	0.252695	0.0150903	0.21267
REPIN1	7q36.1	-0.252671	0.0151001	0.21267
IL10RA	11q23.3	0.252625	0.0151193	0.212788
CTAGE6	7q35	-0.252532	0.0151577	0.213177
TUBB3	16q24.3	0.25244	0.0151961	0.213566
ATG4A	Xq22.3	0.252363	0.0152283	0.213647
PRSS21	16p13.3	0.252354	0.0152318	0.213647
B9D2	19q13.2	0.252309	0.0152508	0.213647
PTGER2	14q22.1	0.252278	0.0152637	0.213647
ZP1	11q12.2	0.252246	0.015277	0.213647
DNMT1	19p13.2	0.252224	0.0152862	0.213647
IL17RE	3p25.3	-0.252209	0.0152927	0.213647
KMT2C	7q36.1	-0.252193	0.0152991	0.213647
IL36A	2q14.1	0.252178	0.0153055	0.213647
ST6GALNAC3	1p31.1	0.252147	0.0153185	0.213647
GLRX3	10q26.3	0.252139	0.0153218	0.213647
PDK4	7q21.3	-0.252116	0.0153315	0.213647
CYP2J2	1p32.1	-0.25207	0.0153509	0.213767
HYAL1	3p21.31	0.251924	0.0154125	0.214414
HIST1H2BD	6p22.2	-0.251908	0.015419	0.214414
PRKAG2	7q36.1	-0.251831	0.0154515	0.214716
BDNF	11p14.1	0.251785	0.0154711	0.214836
PPL	16p13.3	-0.251723	0.0154972	0.215048
WNT2B	1p13.2	0.251669	0.01552	0.215214
GVINP1	11p15.4	0.251623	0.0155397	0.215321
RGS16	1q25.3	0.2516	0.0155495	0.215321
NT5DC2	3p21.1	0.251561	0.0155659	0.215397
FLACC1	2q33.1	-0.251486	0.0155978	0.215688
HNRNPR	1p36.12	0.251415	0.0156282	0.215898
ETS1	11q24.3	0.2514	0.0156348	0.215898
XIRP2	2q24.3	-0.251262	0.0156937	0.216559
CEP85	1p36.11	0.251176	0.0157304	0.216631
SIAH1	16q12.1	-0.251168	0.0157338	0.216631
CREG2	2q11.2	-0.251164	0.0157355	0.216631
C1QTNF6	22q12.3	0.251145	0.0157437	0.216631
MOSPD3	7q22.1	-0.251122	0.0157536	0.216631
LINC00242	6q27	0.251068	0.0157768	0.216672
TSPAN8	12q21.1	-0.25103	0.0157934	0.216672
PCDH12	5q31.3	0.25103	0.0157934	0.216672
WT1-AS	11p13	-0.251014	0.0158004	0.216672
C7ORF57	7p12.3	-0.250921	0.0158401	0.216731
PDS5B	13q13.1	-0.250906	0.0158466	0.216731
VPREB1	22q11.22	0.250858	0.0158673	0.216731
CRB1	1q31.3	-0.250841	0.0158747	0.216731
KLHL5	4p14	0.250837	0.0158765	0.216731
BARD1	2q35	0.250814	0.0158865	0.216731
CD79B	17q23.3	0.250806	0.0158899	0.216731
FANCI	15q26.1	0.250799	0.0158932	0.216731
STAB1	3p21.1	0.250775	0.0159032	0.216731
ID1	20q11.21	0.250668	0.01595	0.217219
SESN2	1p35.3	0.250614	0.0159735	0.21738
BMP1	8p21.3	0.250583	0.0159869	0.21738
KRTAP17-1	17q21.2	-0.250565	0.0159948	0.21738
TREML4	6p21.1	0.250427	0.0160549	0.218011
MCM4	8q11.21	0.250398	0.0160675	0.218011
NEBL	10p12.31	-0.250382	0.0160743	0.218011
ECRG4	2q12.2	-0.250295	0.0161125	0.21826
TLDC2	20q11.23	-0.25029	0.0161147	0.21826
MUCL1	12q13.2	0.25026	0.016128	0.218291
POLA2	11q13.1	0.250197	0.0161553	0.218349
REG4	1p12	0.250186	0.0161604	0.218349
PREX2	8q13.2	0.250174	0.0161655	0.218349
IKZF1	7p12.2	0.250128	0.0161858	0.218475
CYP7B1	8q12.3	0.250059	0.0162163	0.218738
P2RY13	3q25.1	0.249959	0.0162605	0.219115
MICB	6p21.33	0.249943	0.0162673	0.219115
MON2	12q14.1	0.24992	0.0162775	0.219115
LOC401127	4p14	-0.249866	0.0163014	0.219287
SRD5A1	5p15.31	-0.24972	0.0163663	0.219953
PRF1	10q22.1	0.249704	0.0163731	0.219953
NPW	16p13.3	0.249644	0.0164001	0.220023
CCNE1	19q12	0.249643	0.0164005	0.220023
USP2	11q23.3	0.249527	0.016452	0.220564
NR4A2	2q24.1	0.249496	0.0164658	0.220599
PIBF1	13q21.33-q22.1	-0.249427	0.0164968	0.220865
SFRP5	10q24.2	-0.249292	0.0165571	0.221386
C16ORF54	16p11.2	0.249281	0.0165619	0.221386
CCT6P1	7q11.21	-0.249265	0.0165693	0.221386
PDHX	11p13	0.24918	0.0166073	0.221734
WASL	7q31.32	-0.249157	0.0166177	0.221734
MAB21L4	2q37.3	-0.249119	0.0166351	0.221816
NOG	17q22	-0.249086	0.01665	0.221865
SNORA71A	20q11.23	0.248985	0.0166953	0.222319
B3GALT5-AS1	21q22.2	0.248825	0.0167676	0.223132
TM4SF4	3q25.1	-0.248602	0.016869	0.224227
SGF29	16p11.2	-0.248595	0.0168725	0.224227
TULP4	6q25.3	-0.248487	0.0169218	0.224626
TREM1	6p21.1	0.248479	0.0169253	0.224626
PBK	8p21.1	0.248371	0.0169747	0.225131
EHF	11p13	0.248271	0.0170206	0.225509
IRS2	13q34	-0.248248	0.0170313	0.225509
HIST1H4K	6p22.1	0.248234	0.0170374	0.225509
DHRS9	2q31.1	0.247839	0.0172199	0.227762
WAS	Xp11.23	0.247816	0.0172306	0.227762
LOC374443	12p13.31	0.247747	0.0172628	0.228035
PGR	11q22.1	-0.247631	0.0173167	0.228382
RGS20	8q11.23	0.247619	0.0173225	0.228382
PFDN1	5q31.3	-0.247616	0.0173238	0.228382
TRIM67	1q42.2	-0.24757	0.0173454	0.228382
BAX	19q13.33	0.247554	0.0173526	0.228382
HAND2-AS1	4q34.1	-0.24751	0.0173734	0.228382
OR5M11	11q12.1	-0.247508	0.0173744	0.228382
TBX19	1q24.2	-0.247493	0.0173814	0.228382
COX4I2	20q11.21	0.247385	0.017432	0.228837
CDIPT	16p11.2	-0.247369	0.0174392	0.228837
AMACR	5p13.2	-0.247115	0.0175588	0.230254
LIMS1	2q12.3	0.247046	0.0175916	0.230531
YPEL1	22q11.21-q11.22	-0.247007	0.0176098	0.230617
SCO1	17p13.1	0.246969	0.017628	0.230703
TBC1D3P1-DHX40P1	17q23.1	0.246799	0.0177085	0.231603
EHD3	2p23.1	0.246753	0.0177304	0.231737
IFITM2	11p15.5	0.246707	0.0177525	0.231781
INSYN2B	5q35.1	0.246697	0.0177572	0.231781
ASPH	8q12.3	0.246606	0.0178002	0.232189
AP5S1	20p13	0.246552	0.017826	0.232297
MRFAP1L1	4p16.1	-0.246529	0.0178371	0.232297
SLC8A2	19q13.32	-0.24651	0.0178463	0.232297
PPIF	10q22.3	0.246491	0.0178555	0.232297
LY9	1q23.3	0.246298	0.0179479	0.233281
MME	3q25.2	0.246283	0.0179553	0.233281
SNORD17	20p11.23	0.24626	0.0179665	0.233281
SORL1	11q24.1	-0.246206	0.0179924	0.233392
MS4A3	11q12.1	0.246166	0.0180114	0.233392
USP14	18p11.32	0.246152	0.0180184	0.233392
LYPD1	2q21.2	0.246144	0.0180222	0.233392
LRRC8C	1p22.2	0.246113	0.018037	0.233432
CNTN2	1q32.1	-0.246081	0.0180526	0.23348
GNG4	1q42.3	-0.246036	0.0180743	0.233608
AZGP1	7q22.1	-0.24599	0.0180967	0.233731
RASL10A	22q12.2	-0.245968	0.0181074	0.233731
DRGX	10q11.23	-0.24583	0.0181743	0.234181
MT1A	16q13	0.245814	0.0181818	0.234181
RBM12B-AS1	8q22.1	0.245813	0.0181827	0.234181
SLC18A1	8p21.3	0.245776	0.0182003	0.234181
TMTC4	13q32.3	-0.245774	0.0182014	0.234181
CILP2	19p13.11	-0.245712	0.0182314	0.234414
C22ORF31	22q12.1	0.245624	0.0182744	0.234534
RACGAP1	12q13.12	0.24562	0.0182766	0.234534
PVALEF	17q25.3	0.245605	0.018284	0.234534
SLC22A13	3p22.2	0.245596	0.0182882	0.234534
RHEB	7q36.1	-0.24552	0.0183255	0.234861
LRRC59	17q21.33	0.245373	0.0183973	0.235421
C11ORF68	11q13.1	-0.245358	0.0184049	0.235421
SPATA41	15q26.3	0.245358	0.0184049	0.235421
ERCC4	16p13.12	0.245265	0.0184504	0.235851
ORAI1	12q24.31	0.245227	0.0184694	0.235941
TREML2	6p21.1	0.245201	0.0184822	0.235952
CSN1S1	4q13.3	0.245154	0.0185056	0.236099
C11ORF1	11q23.1	-0.245088	0.0185379	0.236303
C5ORF51	5p13.1	-0.245073	0.0185455	0.236303
CCDC28A	6q24.1	-0.245019	0.0185722	0.23649
ARHGEF15	17p13.1	0.244965	0.0185989	0.236679
THEMIS2	1p35.3	0.244849	0.0186563	0.237195
KCNH6	17q23.3	-0.244828	0.0186669	0.237195
WNT4	1p36.12	0.244811	0.0186755	0.237195
PRRG3	Xq28	0.244583	0.0187891	0.238417
CSGALNACT1	8p21.3	0.244549	0.0188062	0.238417
ZFP36	19q13.2	0.244533	0.0188139	0.238417
GSTCD	4q24	0.24451	0.0188255	0.238417
NACA4P	8q22.3	-0.244456	0.0188526	0.238417
BOLA3	2p13.1	0.244449	0.0188564	0.238417
MUCL3	6p21.33	-0.244428	0.0188667	0.238417
KLHL29	2p24.1	0.244426	0.018868	0.238417
POLR3GL	1q21.1	-0.244364	0.018899	0.238656
SCGB1B2P	19q13.11	-0.24432	0.0189212	0.238783
ITGA5	12q13.13	0.244225	0.0189688	0.239069
NID2	14q22.1	0.244194	0.0189844	0.239069
RNF38	9p13.2	-0.244187	0.0189883	0.239069
SRSF1	17q22	0.244179	0.0189922	0.239069
ZNF506	19p13.11	-0.244117	0.0190233	0.239309
RNF128	Xq22.3	-0.244071	0.0190467	0.239451
N4BP2L1	13q13.1	-0.24394	0.0191131	0.240133
GALNT11	7q36.1|7q36.1	-0.243824	0.0191718	0.240568
KRTAP3-2	17q21.2	-0.243824	0.019172	0.240568
FCRL2	1q23.1	0.24369	0.0192401	0.240927
GBP1	1p22.2	0.243663	0.0192544	0.240927
ZNF330	4q31.21	-0.243647	0.0192622	0.240927
SCP2	1p32.3	-0.243639	0.0192662	0.240927
CYP4B1	1p33	-0.243625	0.0192734	0.240927
PLIN5	19p13.3	0.243616	0.019278	0.240927
INTS7	1q32.3	0.243601	0.0192859	0.240927
ARHGDIB	12p12.3	0.243493	0.0193411	0.241411
NACC2	9q34.3	0.243478	0.019349	0.241411
AADAT	4q33	0.243416	0.0193807	0.241551
C19ORF38	19p13.2	0.243408	0.0193846	0.241551
SH2D1A	Xq25	0.243262	0.01946	0.242337
HPN	19q13.11	0.24317	0.0195072	0.242548
WLS	1p31.3	-0.243169	0.0195077	0.242548
ATPAF2	17p11.2	0.243154	0.0195157	0.242548
KRTAP12-1	21q22.3	-0.243117	0.019535	0.242548
PPP3CC	8p21.3	0.243077	0.0195555	0.242548
TLR8	Xp22.2	0.243038	0.0195755	0.242548
PCAT18	18q11.2	0.243017	0.0195866	0.242548
HYAL2	3p21.31	0.243015	0.0195875	0.242548
SORCS3	10q25.1	-0.243007	0.0195919	0.242548
HAUS6	9p22.1	0.242992	0.0195994	0.242548
RIC1	9p24.1	0.242792	0.0197036	0.243684
TDG	12q23.3	0.24273	0.0197357	0.243929
RAD51D	17q12	0.242638	0.019784	0.24437
RC3H1	1q25.1	-0.242615	0.0197961	0.24437
PPM1D	17q23.2	0.242568	0.0198203	0.244517
PDIA6	2p25.1	0.24246	0.0198769	0.245
VPS16	20p13	0.242445	0.019885	0.245
TIMELESS	12q13.3	0.242399	0.0199093	0.245
PPM1F	22q11.22	0.242383	0.0199174	0.245
MAPK11	22q13.33	0.242376	0.0199214	0.245
MARVELD3	16q22.2	-0.242245	0.0199904	0.245272
COMMD6	13q22.2	-0.242214	0.0200067	0.245272
BCL6B	17p13.1	0.242184	0.0200225	0.245272
CUL4A	13q34	-0.24216	0.0200352	0.245272
ADGRG5	16q21	0.242152	0.0200393	0.245272
MYCT1	6q25.2	0.242152	0.0200393	0.245272
THAP2	12q21.1	-0.242144	0.0200434	0.245272
TNFRSF4	1p36.33	0.242114	0.0200597	0.245272
PDK1	2q31.1	0.242091	0.0200719	0.245272
CCKAR	4p15.2	-0.242088	0.0200734	0.245272
GRIP2	3p25.1	0.242053	0.0200918	0.245272
IPO11	5q12.1	0.242052	0.0200923	0.245272
KRTAP10-12	21q22.3	-0.241939	0.0201524	0.245716
TIGD6	5q32	-0.241929	0.0201577	0.245716
PI3	20q13.12	0.241913	0.0201659	0.245716
SLC10A2	13q33.1	0.241839	0.0202053	0.245913
GALNT5	2q24.1	0.241836	0.0202069	0.245913
EEPD1	7p14.2	-0.241682	0.0202891	0.246761
WDR86	7q36.1	0.241644	0.0203097	0.24686
FMO3	1q24.3	0.241428	0.0204254	0.247867
ADH1C	4q23	0.241412	0.0204337	0.247867
SLC39A8	4q24	0.241374	0.0204544	0.247867
GCNT1	9q21.13	-0.241358	0.0204627	0.247867
ADNP	20q13.13	-0.241351	0.0204668	0.247867
OTP	5q14.1	-0.241349	0.0204677	0.247867
CXCL12	10q11.21	0.24132	0.0204834	0.247906
FMNL3	12q13.12	0.241274	0.0205083	0.248056
FADD	11q13.3	-0.24122	0.0205374	0.248124
CCDC102B	18q22.1-q22.2	0.241197	0.0205499	0.248124
SSX1	Xp11.23	-0.241174	0.0205619	0.248124
HGC6.3	6q27	0.24117	0.0205641	0.248124
TBC1D5	3p24.3	-0.24105	0.0206291	0.248554
SH3D19	4q31.3	-0.241035	0.0206375	0.248554
TRIM24	7q33-q34	-0.241027	0.0206417	0.248554
ALOX5AP	13q12.3	0.241004	0.0206542	0.248554
ZNF610	19q13.41	-0.240989	0.0206626	0.248554
ZNF12	7p22.1	-0.240958	0.0206793	0.248604
CEP55	10q23.33	0.240904	0.0207086	0.248805
MEAF6	1p34.3	-0.240865	0.0207296	0.248906
HTR7	10q23.31	0.240836	0.0207455	0.248906
JAK3	19p13.11	0.240819	0.0207548	0.248906
ZNF182	Xp11.23	-0.24078	0.0207758	0.249007
EMC6	17p13.2	0.240688	0.0208262	0.249412
THRA	17q21.1	-0.240665	0.0208389	0.249412
SLC18A3	10q11.23	-0.240634	0.0208556	0.249412
SLC16A9	10q21.2	-0.240626	0.0208599	0.249412
LPAR4	Xq21.1	0.240538	0.0209086	0.249615
GAL	11q13.2	0.240526	0.0209148	0.249615
PPARA	22q13.31	-0.240526	0.0209148	0.249615
SRSF7	2p22.1	0.240457	0.0209529	0.249872
DHRS12	13q14.3	-0.240411	0.0209783	0.249872
ALPK2	18q21.31-q21.32	0.240395	0.0209868	0.249872
RAB40B	17q25.3	-0.24038	0.0209952	0.249872
HIST1H2AC	6p22.2	-0.240372	0.0209995	0.249872
MCF2L2	3q27.1	0.240341	0.0210165	0.249924
GRAP	17p11.2	0.24031	0.0210334	0.249976
NR1I2	3q13.33	-0.240233	0.0210759	0.250281
EVI2B	17q11.2	0.240218	0.0210844	0.250281
EXOC4	7q33	-0.240164	0.0211142	0.250485
ALX3	1p13.3	-0.240102	0.0211484	0.25069
NCBP2	3q29	-0.240087	0.0211569	0.25069
DUS4L	7q22.3	-0.239979	0.0212167	0.251098
GNAS	20q13.32	-0.239979	0.0212167	0.251098
CSTF3	11p13	0.239856	0.0212853	0.251484
AQP7P3	9q21.11	-0.239806	0.0213131	0.251484
ACKR3	2q37.3	0.239802	0.0213153	0.251484
COQ2	4q21.22-q21.23	0.239802	0.0213153	0.251484
KCTD21	11q14.1	-0.239786	0.0213239	0.251484
SPATS2	12q13.12	0.239694	0.0213755	0.251484
PNRC2	1p36.11	-0.239678	0.0213841	0.251484
TBC1D3H	17q12	-0.239655	0.021397	0.251484
HOXB13	17q21.32	0.23964	0.0214057	0.251484
TMEM132D	12q24.33	0.239637	0.0214072	0.251484
VSTM1	19q13.42	0.239636	0.0214081	0.251484
SNAP91	6q14.2	-0.239633	0.0214096	0.251484
TFPI	2q32.1	0.239617	0.0214186	0.251484
ZNF517	8q24.3	-0.239601	0.0214272	0.251484
SLC8A3	14q24.2	0.239541	0.0214609	0.251505
HS3ST3A1	17p12	0.239478	0.0214964	0.251505
MRPL4	19p13.2	0.239478	0.0214964	0.251505
NDEL1	17p13.1	0.23947	0.0215007	0.251505
SPDYE3	7q22.1	-0.239455	0.0215093	0.251505
MSLN	16p13.3	-0.239455	0.0215093	0.251505
EXOC6	10q23.33	0.23944	0.021518	0.251505
SIGLEC7	19q13.41	0.239355	0.0215657	0.251913
CEP97	3q12.3	0.239285	0.0216047	0.251927
PAXIP1-AS1	7q36.2	-0.239285	0.0216047	0.251927
TNFRSF11B	8q24.12	0.23927	0.0216134	0.251927
NFKBIA	14q13.2	0.239262	0.0216178	0.251927
CLPP	19p13.3	0.239201	0.0216526	0.252137
NBPF3	1p36.12	0.239185	0.0216613	0.252137
CFAP157	9q34.11	0.239154	0.0216787	0.252192
MACO1	1p36.11|1p36.11	-0.239124	0.0216962	0.2522
NCF1	7q11.23	0.239108	0.0217049	0.2522
TNFRSF8	1p36.22	0.23907	0.0217267	0.252263
TMEM243	7q21.12	-0.239039	0.0217442	0.252263
PGAP3	17q12	-0.239031	0.0217485	0.252263
STOX2	4q35.1	0.238966	0.0217858	0.252547
SHPK	17p13.2	0.238931	0.0218054	0.252626
SLC17A8	12q23.1	0.238808	0.0218753	0.253287
MYO1H	12q24.11	0.238764	0.0219002	0.253428
CCDC134	22q13.2	0.238715	0.0219283	0.253508
CR1	1q32.2	0.238708	0.0219327	0.253508
MIAT	22q12.1	0.238677	0.0219503	0.253563
TRIM49	11q14.3	0.238615	0.0219857	0.253823
PGAM4	Xq21.1	0.238592	0.0219988	0.253827
SH2D7	15q25.1	0.238528	0.0220353	0.25404
ST6GALNAC6	9q34.11	0.238515	0.022043	0.25404
MLH1	3p22.2	0.238415	0.0221005	0.254473
LINC01018	5p15.31	-0.238401	0.0221086	0.254473
CACNG6	19q13.42	0.238362	0.0221308	0.254473
MSH2	2p21-p16.3	0.238353	0.022136	0.254473
CYB5R4	6q14.2	0.238338	0.0221449	0.254473
PAM	5q21.1	-0.238276	0.0221804	0.254733
FUT5	19p13.3	-0.238226	0.0222093	0.254918
FAM157B	9q34.3	0.238124	0.0222681	0.255362
AHI1	6q23.3	0.238114	0.0222739	0.255362
TMPRSS4	11q23.3	-0.238045	0.0223141	0.255533
SERPINA13P	14q32.13	0.238024	0.0223261	0.255533
TK1	17q25.3	0.238022	0.0223275	0.255533
LINC00294	11p13	-0.237991	0.0223453	0.255544
KPNA7	7q22.1	-0.237975	0.0223543	0.255544
MS4A6A	11q12.2	0.237898	0.0223991	0.255908
LILRB3	19q13.42	0.237814	0.0224484	0.2562
TASOR2	10p15.1	0.237798	0.0224574	0.2562
MRPS23	17q22	0.237783	0.0224664	0.2562
LFNG	7p22.3	-0.23776	0.0224798	0.2562
UBL3	13q12.3	-0.237721	0.0225023	0.2562
RFC5	12q24.23	0.237721	0.0225023	0.2562
WDR76	15q15.3	0.237667	0.0225338	0.256412
PROC	2q14.3	-0.237644	0.0225474	0.256418
PSMD8	19q13.2	0.237575	0.022588	0.256585
BUB1B	15q15.1	0.237575	0.022588	0.256585
BMI1	10p12.2	-0.237552	0.0226015	0.256591
ZNF385D	3p24.3	0.237513	0.0226242	0.256702
DYNLRB1	20q11.22	-0.237413	0.0226829	0.257124
DOCK4	7q31.1	0.237405	0.0226874	0.257124
MARK1	1q41	-0.237297	0.0227509	0.257696
TXNDC2	18p11.22	0.237153	0.0228363	0.25838
PCDHB10	5q31.3	-0.237151	0.0228374	0.25838
CHSY1	15q26.3	0.237097	0.0228693	0.258548
RAC1	7p22.1	-0.237082	0.0228784	0.258548
FBXL16	16p13.3	-0.236974	0.0229424	0.259123
LINC00488	3q13.13	-0.236947	0.0229584	0.259157
KALRN	3q21.1-q21.2	-0.236889	0.0229927	0.259248
SGMS1	10q11.23	0.236889	0.0229927	0.259248
SND1	7q32.1	-0.236827	0.0230294	0.259329
SRSF8	11q21	-0.236812	0.0230386	0.259329
ETS2	21q22.2	-0.236796	0.0230478	0.259329
AQP9	15q21.3	0.236789	0.0230524	0.259329
SLC16A6	17q24.2	0.236742	0.0230799	0.259345
CD96	3q13.13-q13.2	0.236742	0.0230799	0.259345
ZNF350	19q13.41	-0.236619	0.0231536	0.260025
GMCL1	2p13.3	0.236542	0.0231997	0.260395
MANF	3p21.2	0.236504	0.0232228	0.260506
KDM7A	7q34	-0.236442	0.0232598	0.260774
DNAAF5	7p22.3	0.236411	0.0232783	0.260806
ZNF462	9q31.2	-0.236388	0.0232922	0.260806
RAD23A	19p13.13	-0.236365	0.0233061	0.260806
MOB1A	2p13.1	0.236349	0.0233154	0.260806
GMPPB	3p21.31	0.236311	0.0233386	0.260918
RP9P	7p14.3	-0.236234	0.0233851	0.26129
C16ORF82	16p12.1	-0.23616	0.0234294	0.261637
WDR54	2p13.1	0.236118	0.0234549	0.261739
PCLAF	15q22.31	0.23608	0.0234782	0.261739
ZNF782	9q22.33	-0.23608	0.0234782	0.261739
SNRNP25	16p13.3	0.236057	0.0234922	0.261748
MIR1-1HG	20q13.33	-0.235968	0.0235461	0.2622
CD200R1	3q13.2	0.235941	0.0235623	0.262233
LOC646214	15q11.2	-0.235887	0.0235951	0.26233
CD19	16p11.2	0.235877	0.0236013	0.26233
GPR55	2q37.1	0.235856	0.0236138	0.26233
IER2	19p13.13	0.235833	0.0236279	0.26233
TMEM135	11q14.2	-0.235818	0.0236373	0.26233
ZNF260	19q13.12	-0.235771	0.0236654	0.262495
VMP1	17q23.1	0.235725	0.0236936	0.262564
C12ORF50	12q21.32	-0.235718	0.0236982	0.262564
ZNF165	6p22.1	-0.235556	0.0237973	0.263324
KNTC1	12q24.31	0.235556	0.0237973	0.263324
PRDX4	Xp22.11	0.23554	0.0238067	0.263324
FAAH2	Xp11.21	-0.235517	0.0238209	0.263334
SLITRK3	3q26.1	-0.23548	0.0238436	0.263363
RHOJ	14q23.2	0.235463	0.023854	0.263363
LOC143188	10q25.2	-0.235448	0.0238634	0.263363
NPR1	1q21.3	0.235402	0.0238918	0.263529
VASN	16p13.3	0.235324	0.0239392	0.263905
NEU3	11q13.4	0.235278	0.0239677	0.264071
ADA	20q13.12	0.235186	0.0240247	0.264553
GRB7	17q12	-0.235155	0.0240437	0.264615
UPK1A	19q13.12	-0.235121	0.0240645	0.264697
MYH14	19q13.33	-0.235078	0.0240914	0.264698
RNF145	5q33.3	0.235078	0.0240914	0.264698
CCDC146	7q11.23	-0.235039	0.0241152	0.264813
OPRK1	8q11.23	-0.234999	0.0241403	0.26494
ARMC10	7q22.1	-0.234924	0.0241869	0.265305
SOX2-OT	3q26.33	-0.234871	0.0242196	0.265474
CSPG4	15q24.2	0.234839	0.0242396	0.265474
LEFTY1	1q42.12	0.234777	0.024278	0.265474
NOS3	7q36.1	0.23477	0.0242828	0.265474
TP53TG1	7q21.12	-0.23477	0.0242828	0.265474
LINC01558	6q27	-0.23477	0.0242828	0.265474
GIMAP4	7q36.1	0.234654	0.0243549	0.266083
BABAM2-AS1	2p23.2	0.234631	0.0243693	0.266083
PGA5	11q12.2	0.234616	0.0243789	0.266083
ZNF69	19p13.2	-0.234592	0.0243934	0.266095
GLIPR1	12q21.2	0.234515	0.0244417	0.266475
ISG20L2	1q23.1	0.234485	0.024461	0.266508
ISOC2	19q13.42	0.234454	0.0244803	0.266508
SLC41A3	3q21.2-q21.3	-0.234446	0.0244851	0.266508
DDX1	2p24.3	0.234392	0.024519	0.26673
ZNF19	16q22.2	-0.234369	0.0245335	0.266742
DFFA	1p36.22	0.234323	0.0245626	0.266911
P2RX3	11q12.1	0.234249	0.0246089	0.267267
NXF4	Xq22.1	-0.23419	0.0246465	0.267391
TOR3A	1q25.2	0.234184	0.02465	0.267391
HS6ST3	13q32.1	-0.234152	0.0246702	0.267391
ZNF566	19q13.12	-0.234145	0.0246743	0.267391
GHRLOS	3p25.3	-0.234061	0.0247279	0.267825
GRK4	4p16.3	0.233976	0.0247816	0.268259
GTF2H3	12q24.31	0.23393	0.0248109	0.268401
CYP4F3	19p13.12	-0.233891	0.0248354	0.268401
THSD1P1	13q14.3	-0.233891	0.0248354	0.268401
LRRC40	1p31.1	0.233814	0.0248844	0.268582
SLC3A1	2p21	-0.233814	0.0248844	0.268582
PLIN1	15q26.1	-0.233776	0.0249089	0.268582
GIMAP7	7q36.1	0.23376	0.0249187	0.268582
SHCBP1	16q11.2	0.233752	0.0249236	0.268582
CRYBA1	17q11.2	-0.233737	0.0249336	0.268582
CA1	8q21.2	0.233633	0.0249995	0.269146
AJUBA	14q11.2	-0.233544	0.0250564	0.269437
DDX42	17q23.3	-0.233506	0.0250811	0.269437
EPM2A	6q24.3	-0.233506	0.0250811	0.269437
CCM2L	20q11.21	0.233475	0.0251009	0.269437
ETV6	12p13.2	-0.233452	0.0251157	0.269437
C12ORF65	12q24.31	-0.23339	0.0251552	0.269437
CDH13	16q23.3	0.233383	0.0251602	0.269437
HSPA12B	20p13	0.233383	0.0251602	0.269437
AMDHD1	12q23.1	-0.233371	0.0251678	0.269437
PROSER1	13q13.3	-0.233359	0.025175	0.269437
NBEA	13q13.3	-0.233352	0.02518	0.269437
TIMM17A	1q32.1	0.233321	0.0251998	0.269437
RBM48	7q21.2	-0.233298	0.0252147	0.269437
PCGF6	10q24.33	0.23329	0.0252196	0.269437
DLGAP4	20q11.23	-0.233267	0.0252345	0.269437
TYW1	7q11.21	-0.233252	0.0252444	0.269437
SNX30	9q32	-0.23319	0.0252841	0.269527
CFAP46	10q26.3	0.233177	0.0252922	0.269527
CTSG	14q12	0.233175	0.0252937	0.269527
EIF5B	2q11.2	-0.233151	0.025309	0.269545
SLC4A9	5q31.3	-0.233103	0.02534	0.26973
ADAMDEC1	8p21.2	0.233005	0.0254036	0.269992
SCGB1D1	11q12.3	0.233002	0.0254056	0.269992
SOX3	Xq27.1	0.233002	0.0254056	0.269992
AMMECR1	Xq23	0.23292	0.0254586	0.27041
LRPPRC	2p21	0.232866	0.0254936	0.270598
HLA-DOB	6p21.32	0.232851	0.0255036	0.270598
CCL15-CCL14	17q12	-0.232797	0.0255387	0.270825
TSR1	17p13.3	0.232751	0.0255687	0.270998
OR10K1	1q23.1	0.232715	0.0255917	0.271096
CETN4P	4q27	0.232605	0.0256635	0.27168
GTF2H4	6p21.33	0.232589	0.0256743	0.27168
TMEM241	18q11.2	0.232535	0.0257095	0.271908
SLC25A22	11p15.5	0.232435	0.0257751	0.272364
MPDU1	17p13.1	0.232427	0.0257802	0.272364
CLEC14A	14q21.1	0.232388	0.0258054	0.272486
CBLL1	7q22.3	-0.232319	0.025851	0.272744
GJA4	1p34.3	0.232288	0.0258712	0.272744
FADS1	11q12.2	0.232288	0.0258712	0.272744
RASA1	5q14.3	-0.232173	0.0259473	0.273362
SH3RF2	5q32	-0.232157	0.0259575	0.273362
DDIAS	11q14.1	0.232134	0.0259728	0.273377
TUG1	22q12.2	-0.232096	0.0259982	0.273461
C6ORF62	6p22.3	-0.23208	0.0260084	0.273461
STRIP2	7q32.1	0.231995	0.0260644	0.273905
TNFRSF13B	17p11.2	0.231907	0.0261231	0.274272
RAB11FIP1	8p11.23	-0.231895	0.0261308	0.274272
C4BPA	1q32.2	0.23188	0.026141	0.274272
NDUFAF7	2p22.2	0.231741	0.0262331	0.275093
GNAT1	3p21.31	0.231691	0.0262664	0.275147
GNRHR2	1q21.1	-0.231656	0.0262896	0.275147
TOGARAM2	2p23.2	0.231652	0.0262924	0.275147
LRRN1	3p26.2	-0.231633	0.026305	0.275147
MYO3B	2q31.1	0.231629	0.0263078	0.275147
QSOX1	1q25.2	0.231518	0.0263822	0.27578
DOK3	5q35.3	0.231433	0.0264389	0.276227
TRIM36	5q22.3	-0.231394	0.0264647	0.27635
N4BP2L2-IT2	13q13.1	-0.231317	0.0265164	0.276744
RNASE3	14q11.2	0.231264	0.0265521	0.276971
SLC35G3	17q12	-0.231189	0.0266026	0.277352
POU2F2	19q13.2	0.23114	0.0266357	0.27755
TBPL1	6q23.2	-0.231086	0.026672	0.277782
GPN1	2p23.3	0.231063	0.0266877	0.277799
HLA-DMB	6p21.32	0.231017	0.0267189	0.27794
PASK	2q37.3	0.231001	0.0267293	0.27794
CLEC4G	19p13.2	0.230834	0.0268427	0.278949
NAXD	13q34	-0.230816	0.0268546	0.278949
MBD6	12q13.3	-0.230716	0.0269226	0.279342
BAIAP2-DT	17q25.3	-0.230685	0.0269436	0.279342
ATP2B3	Xq28	-0.230678	0.0269487	0.279342
LMO3	12p12.3	-0.230678	0.0269489	0.279342
SYF2	1p36.11	-0.230647	0.0269699	0.279413
SELPLG	12q24.11	0.230616	0.0269909	0.279485
CD53	1p13.3	0.230593	0.0270066	0.279502
DDAH2	6p21.33	-0.230485	0.0270803	0.280117
CYYR1	21q21.3	0.230408	0.027133	0.280516
NPBWR2	20q13.33	0.230287	0.027216	0.281227
KCTD7	7q11.21	-0.230223	0.0272599	0.281534
KRT72	12q13.13	0.230175	0.027293	0.281623
VDR	12q13.11	-0.230169	0.027297	0.281623
FOLH1	11p11.12	0.229999	0.0274139	0.28255
OR2A4	6q23.2	-0.229984	0.0274245	0.28255
TMEM71	8q24.22	0.229969	0.0274352	0.28255
SMCO1	3q29	-0.229956	0.0274439	0.28255
NRROS	3q29	0.229907	0.0274778	0.282751
ENTPD3	3p22.1	0.229853	0.0275151	0.282988
RPS25	11q23.3	-0.229822	0.0275365	0.283061
PLBD2	12q24.13	0.229761	0.0275793	0.283353
CNR1	6q15	-0.229678	0.0276366	0.283795
LACC1	13q14.11	-0.22963	0.0276704	0.283828
CHRNB2	1q21.3	-0.229623	0.0276751	0.283828
ATP6V1G2	6p21.33	-0.229591	0.0276972	0.283828
FOXP3	Xp11.23	0.229591	0.0276972	0.283828
LYN	8q12.1	0.229445	0.0277994	0.284728
RTBDN	19p13.13	-0.229384	0.0278418	0.285014
TBXA2R	19p13.3	0.229337	0.0278749	0.285132
PLPP5	8p11.23	-0.229314	0.027891	0.285132
RPL37	5p13.1	-0.229298	0.0279019	0.285132
TMIGD1	17q11.2	0.229276	0.0279173	0.285132
TACR2	10q22.1	-0.22926	0.0279289	0.285132
ADCY7	16q12.1	0.229244	0.0279397	0.285132
MUTYH	1p34.1	-0.229183	0.027983	0.285427
ABI3	17q21.32	0.22916	0.0279992	0.285445
ADM5	19q13.33	0.229106	0.0280372	0.285593
ELP4	11p13	0.229098	0.0280426	0.285593
BLK	8p23.1	0.229054	0.0280736	0.285614
MUSK	9q31.3	0.229033	0.0280881	0.285614
KLRF1	12p13.31	0.229023	0.0280955	0.285614
HSPA1B	6p21.33	-0.229013	0.0281024	0.285614
GSDMD	8q24.3	0.228882	0.0281949	0.286407
PLOD3	7q22.1	-0.228836	0.0282276	0.286592
IL12RB2	1p31.3	0.228806	0.0282488	0.28666
IGSF6	16p12.2	0.228782	0.0282658	0.286686
C1ORF112	1q24.2	0.228743	0.0282932	0.286816
NES	1q23.1	0.228643	0.0283643	0.28739
TULP3	12p13.33	0.228543	0.0284356	0.287965
PPP4R1	18p11.22	0.22852	0.0284521	0.287984
PCDHB15	5q31.3	-0.228451	0.0285015	0.288018
ADGRE4P	19p13.2	0.228448	0.0285037	0.288018
KDM7A-DT	7q34	-0.228435	0.0285125	0.288018
ZC2HC1B	6q24.2	-0.228434	0.0285136	0.288018
MB	22q12.3	0.228367	0.0285613	0.288203
GTF2IRD2	7q11.23	-0.228358	0.0285676	0.288203
ATOH1	4q22.2	0.228292	0.0286147	0.288203
DDX6	11q23.3	-0.228289	0.0286173	0.288203
ST6GALNAC1	17q25.1	0.228281	0.0286228	0.288203
CDK1	10q21.2	0.228266	0.0286338	0.288203
LSM14B	20q13.33	-0.228266	0.0286338	0.288203
KBTBD6	13q14.11	-0.228196	0.0286836	0.288228
FOS	14q24.3	0.228189	0.0286891	0.288228
ATP5F1EP2	13q12.2	-0.228181	0.0286946	0.288228
ZNRF1	16q23.1	-0.228181	0.0286946	0.288228
MFSD4B	6q21	0.228158	0.0287112	0.288249
CASQ2	1p13.1	-0.228091	0.0287589	0.288581
MYO19	17q12	0.228019	0.028811	0.288957
TFAP2C	20q13.31	0.227957	0.0288555	0.28911
RCN2	15q24.3	0.227957	0.0288555	0.28911
MED31	17p13.1	0.227826	0.0289501	0.289671
IPMK	10q21.1	0.227819	0.0289557	0.289671
TPRG1L	1p36.32	-0.227811	0.0289612	0.289671
LIG1	19q13.33	0.227772	0.0289891	0.289671
LIF	22q12.2	0.227749	0.0290059	0.289671
DLG2	11q14.1	-0.227711	0.0290338	0.289671
WDR61	15q25.1	0.227703	0.0290394	0.289671
KCNAB3	17p13.1	0.227676	0.0290592	0.289671
BORCS8	19p13.11	0.227665	0.0290673	0.289671
DHH	12q13.12	0.227629	0.0290932	0.289671
SLC39A4	8q24.3	-0.227611	0.0291065	0.289671
LINC02610	2q37.3	0.227603	0.0291121	0.289671
AKAP6	14q12	-0.22758	0.0291289	0.289671
PLEKHA6	1q32.1	-0.22758	0.0291289	0.289671
ZMAT1	Xq22.1	-0.227572	0.0291345	0.289671
ZNF721	4p16.3	-0.227557	0.0291457	0.289671
GTF3C2	2p23.3	0.227487	0.0291962	0.289938
P4HA2	5q31.1	-0.22748	0.0292018	0.289938
EFHC2	Xp11.3	0.227344	0.029301	0.290776
SEC61A2	10p14	0.227295	0.0293369	0.290986
SPIRE2	16q24.3	-0.227264	0.0293594	0.290996
ACPP	3q22.1	0.227233	0.029382	0.290996
ZBTB18	1q44	-0.227233	0.029382	0.290996
TMEM215	9p21.1	0.227185	0.0294171	0.291199
[truncated: 17,789 more rows]

## Sheet: RC CSF3R
Correlated Gene	Cytoband	Spearman's Correlation	p-Value	q-Value
FPR1	19q13.41	0.931847	2.1344e-41	4.22354e-37
FCGR3B	1q23.3	0.906709	1.66233e-35	1.64471e-31
RASGRP4	19q13.2	0.905337	3.10852e-35	2.05038e-31
LILRA2	19q13.42	0.899388	4.22075e-34	2.088e-30
ADGRG3	16q21	0.891112	1.22714e-32	4.85652e-29
S100A8	1q21.3	0.881895	3.85217e-31	1.27045e-27
HRH2	5q35.2	0.878843	1.13242e-30	2.90833e-27
MYO1F	19p13.2	0.878736	1.17579e-30	2.90833e-27
AQP9	15q21.3	0.8763	2.72095e-30	5.9419e-27
FPR2	19q13.41	0.876011	3.00278e-30	5.9419e-27
LCP2	5q35.1	0.873557	6.85712e-30	1.23353e-26
BCL2A1	15q25.1	0.872016	1.14177e-29	1.88278e-26
HCAR3	12q24.31	0.868885	3.1528e-29	4.79905e-26
PLEK	2p14	0.867623	4.71289e-29	6.66133e-26
SIGLEC5	19q13.41	0.866483	6.754e-29	8.90987e-26
HCAR2	12q24.31	0.864695	1.17939e-28	1.45861e-25
GLT1D1	12q24.33	0.864249	1.35367e-28	1.57567e-25
FCN1	9q34.3	0.860657	4.03625e-28	4.43718e-25
PIK3R5	17p13.1	0.859778	5.24814e-28	5.46579e-25
LILRB2	19q13.42	0.8589	6.81179e-28	6.73958e-25
FCAR	19q13.42	0.858287	8.16279e-28	7.25685e-25
HCK	20q11.21	0.858253	8.24565e-28	7.25685e-25
MNDA	1q23.1	0.858175	8.43479e-28	7.25685e-25
CSF2RB	22q12.3	0.856865	1.23774e-27	1.02052e-24
CXCR1	2q35	0.855892	1.64169e-27	1.29943e-24
LILRA6	19q13.42	0.854954	2.1511e-27	1.63716e-24
CASS4	20q13.31	0.854554	2.41299e-27	1.76845e-24
SRGN	10q22.1	0.85124	6.15876e-27	4.35249e-24
MEFV	16p13.3	0.845055	3.33621e-26	2.27645e-23
ADGRE3	19p13.12	0.841664	8.16803e-26	5.38763e-23
LILRA1	19q13.42	0.838552	1.82409e-25	1.16436e-22
LILRB3	19q13.42	0.837461	2.40733e-25	1.48864e-22
CLEC7A	12p13.2	0.835935	3.53732e-25	2.12111e-22
CD163	12p13.31	0.835581	3.86598e-25	2.25e-22
VNN2	6q23.2	0.834975	4.49742e-25	2.54271e-22
FMNL1	17q21.31	0.827459	2.79931e-24	1.53869e-21
FGR	1p35.3	0.824792	5.24291e-24	2.80397e-21
PDCD1LG2	9p24.1	0.824392	5.75615e-24	2.99744e-21
CYTH4	22q13.1	0.824237	5.96629e-24	3.0272e-21
ITGAX	16p11.2	0.823544	7.00797e-24	3.46684e-21
LRRC25	19p13.11	0.822511	8.89374e-24	4.29242e-21
LILRA5	19q13.42	0.819814	1.6454e-23	7.75221e-21
GPR84	12q13.13	0.817179	2.97225e-23	1.36779e-20
TLR8	Xp22.2	0.816855	3.19402e-23	1.43644e-20
SIGLEC9	19q13.41	0.814173	5.76694e-23	2.53592e-20
NCF1	7q11.23	0.813202	7.12583e-23	3.06535e-20
SIRPB2	20p13	0.812925	7.56818e-23	3.18637e-20
CLEC4E	12p13.31	0.809996	1.42057e-22	5.8563e-20
SAMSN1	21q11.2	0.80921	1.67905e-22	6.78063e-20
ADGRE2	19p13.12	0.808609	1.90702e-22	7.54724e-20
C3AR1	12p13.31	0.807376	2.47268e-22	9.59402e-20
CD300A	17q25.1	0.806559	2.934e-22	1.1165e-19
NCF2	1q25.3	0.803385	5.66111e-22	2.03869e-19
STARD8	Xq13.1	0.803369	5.67903e-22	2.03869e-19
TREM1	6p21.1	0.803338	5.71505e-22	2.03869e-19
CLEC4A	12p13.31	0.803292	5.76949e-22	2.03869e-19
HCLS1	3q13.33	0.802999	6.12616e-22	2.12675e-19
STX11	6q24.2	0.802306	7.05854e-22	2.40818e-19
NLRP3	1q44	0.80152	8.28231e-22	2.7778e-19
DOCK2	5q35.1	0.801042	9.12444e-22	3.00643e-19
LILRB1	19q13.42	0.800965	9.26784e-22	3.00643e-19
CCR1	3p21.31	0.80004	1.1169e-21	3.56473e-19
SIGLEC7	19q13.41	0.799316	1.29181e-21	4.05753e-19
CR1	1q32.2	0.798191	1.61744e-21	5.00012e-19
TAGAP	6q25.3	0.798114	1.64245e-21	5.00012e-19
C5AR1	19q13.32	0.797173	1.97954e-21	5.84903e-19
THEMIS2	1p35.3	0.797112	2.00385e-21	5.84903e-19
CD53	1p13.3	0.797096	2.00998e-21	5.84903e-19
SPI1	11p11.2	0.796757	2.14938e-21	6.16405e-19
SLA	8q24.22	0.795262	2.88445e-21	8.15392e-19
LILRB4	19q13.42	0.795062	2.99987e-21	8.36078e-19
FLI1	11q24.3	0.793598	3.99079e-21	1.0968e-18
ARHGAP30	1q23.3	0.793474	4.08745e-21	1.10798e-18
SIGLEC10	19q13.41	0.789991	7.98302e-21	2.1347e-18
OSM	22q12.2	0.789698	8.44029e-21	2.22689e-18
MCEMP1	19p13.2	0.789351	9.01545e-21	2.34734e-18
PLXNC1	12q22	0.789051	9.5432e-21	2.45248e-18
KLHL6	3q27.1	0.788604	1.03852e-20	2.63464e-18
FAM20A	17q24.2	0.788173	1.12663e-20	2.822e-18
IGSF6	16p12.2	0.787541	1.26889e-20	3.1386e-18
PILRA	7q22.1	0.786585	1.5177e-20	3.70768e-18
SCARF1	17p13.3	0.785722	1.7827e-20	4.26234e-18
IL10RA	11q23.3	0.785707	1.78782e-20	4.26234e-18
STAB1	3p21.1	0.785614	1.81884e-20	4.28466e-18
FPR3	19q13.41	0.784504	2.23427e-20	5.20137e-18
CD86	3q13.33	0.784335	2.30536e-20	5.30446e-18
CD93	20p11.21	0.783318	2.78035e-20	6.32386e-18
MYO5A	15q21.2	0.778725	6.39859e-20	1.43846e-17
MS4A7	11q12.2	0.778663	6.46971e-20	1.43846e-17
CD84	1q23.3	0.778031	7.2443e-20	1.59278e-17
CSF1R	5q32	0.7778	7.5496e-20	1.64166e-17
CMKLR1	12q23.3	0.777569	7.86737e-20	1.69217e-17
S100A12	1q21.3	0.776966	8.75816e-20	1.86351e-17
CYBB	Xp21.1-p11.4	0.776228	9.98306e-20	2.10154e-17
MYO1G	7p13	0.775226	1.19145e-19	2.48174e-17
WAS	Xp11.23	0.775103	1.2176e-19	2.50977e-17
ITGB2	21q22.3	0.774486	1.3569e-19	2.76808e-17
MPEG1	11q12.1	0.773269	1.6789e-19	3.39001e-17
LCP1	13q14.13	0.772976	1.76678e-19	3.53141e-17
TRPV2	17p11.2	0.772822	1.8148e-19	3.59113e-17
PTPRC	1q31.3-q32.1	0.772606	1.88417e-19	3.69149e-17
FAM78A	9q34.13	0.772329	1.97716e-19	3.83568e-17
NFAM1	22q13.2	0.770495	2.71399e-19	5.21402e-17
LAIR1	19q13.42	0.76903	3.48755e-19	6.63573e-17
FCGR3A	1q23.3	0.76846	3.84346e-19	7.19378e-17
PTAFR	1p35.3	0.768445	3.85355e-19	7.19378e-17
TLR1	4p14	0.767844	4.26786e-19	7.89276e-17
PROK2	3p13	0.767691	4.37945e-19	8.02413e-17
SLAMF8	1q23.2	0.766287	5.55198e-19	1.00791e-16
MS4A6A	11q12.2	0.765763	6.06325e-19	1.09072e-16
CD4	12p13.31	0.765547	6.2868e-19	1.12075e-16
CAMK1G	1q32.2	0.76434	7.6926e-19	1.35912e-16
GPR65	14q31.3	0.763451	8.91883e-19	1.56182e-16
FAM49A	2p24.2	0.762943	9.70342e-19	1.68431e-16
FCGR2A	1q23.3	0.762465	1.05012e-18	1.80694e-16
ST8SIA4	5q21.1	0.762002	1.13337e-18	1.93336e-16
TFEC	7q31.2	0.761864	1.15956e-18	1.96115e-16
CCL4	17q12	0.761679	1.19541e-18	2.00464e-16
CD300LF	17q25.1	0.760954	1.34645e-18	2.23895e-16
NLRP12	19q13.42	0.760891	1.36058e-18	2.2436e-16
ARHGAP9	12q13.3	0.760754	1.39139e-18	2.27544e-16
FCER1G	1q23.3	0.760692	1.40551e-18	2.27969e-16
2020-03-01	4q32.2-q32.3	0.759737	1.64298e-18	2.6432e-16
GIMAP8	7q36.1	0.759166	1.80278e-18	2.87689e-16
KCNJ15	21q22.13-q22.2	0.758519	2.00247e-18	3.16999e-16
HK3	5q35.2	0.757147	2.49903e-18	3.92467e-16
RASGRP3	2p22.3	0.756485	2.77988e-18	4.33136e-16
CSF1	1p13.3	0.755992	3.00851e-18	4.65097e-16
MS4A4A	11q12.2	0.755914	3.04585e-18	4.67219e-16
SELL	1q24.2	0.755267	3.3777e-18	5.11469e-16
CCL3	17q12	0.755252	3.38601e-18	5.11469e-16
MRC1	10p12.33	0.755098	3.47025e-18	5.20129e-16
CHST2	3q24	0.755051	3.49591e-18	5.20129e-16
CCR2	3p21.31	0.754204	4.00041e-18	5.90747e-16
GIMAP6	7q36.1	0.753341	4.58638e-18	6.72261e-16
ADAP2	17q11.2	0.753032	4.81518e-18	7.00609e-16
NCF1B	7q11.23	0.752508	5.22979e-18	7.5538e-16
APBB1IP	10p12.1	0.751923	5.73417e-18	8.2223e-16
EVI2B	17q11.2	0.751522	6.10613e-18	8.69267e-16
GIMAP4	7q36.1	0.751337	6.28559e-18	8.88424e-16
CEACAM4	19q13.2	0.750528	7.13237e-18	1.00096e-15
GNG2	14q22.1	0.750381	7.29742e-18	1.01691e-15
C1QC	1p36.12	0.750289	7.40333e-18	1.02446e-15
CCL8	17q12	0.749914	7.84795e-18	1.07534e-15
GBP5	1p22.2	0.749888	7.87975e-18	1.07534e-15
PXDN	2p25.3	0.748671	9.51694e-18	1.28987e-15
TMEM273	10q11.23	0.748343	1.00109e-17	1.34301e-15
CD300E	17q25.1	0.748321	1.00447e-17	1.34301e-15
CYSLTR2	13q14.2	0.747544	1.13233e-17	1.5038e-15
LILRB5	19q13.42	0.747499	1.14006e-17	1.50397e-15
NLRC4	2p22.3	0.747037	1.22396e-17	1.60396e-15
COL23A1	5q35.3	0.746343	1.36115e-17	1.772e-15
CD80	3q13.33	0.745953	1.44475e-17	1.86855e-15
ZEB2	2q22.3	0.744062	1.92575e-17	2.47447e-15
PLAU	10q22.2	0.743338	2.14845e-17	2.73792e-15
LYVE1	11p15.4	0.743307	2.15846e-17	2.73792e-15
RGS18	1q31.2	0.743184	2.19895e-17	2.7668e-15
IL2RA	10p15.1	0.743153	2.20919e-17	2.7668e-15
RASSF2	20p13	0.741304	2.91574e-17	3.62872e-15
OSMR	5p13.1	0.741088	3.01122e-17	3.72412e-15
FCGR2C	1q23.3	0.740718	3.18199e-17	3.91088e-15
CYTL1	4p16.2	0.740456	3.3086e-17	4.04139e-15
PIK3CG	7q22.3	0.739916	3.58481e-17	4.35192e-15
NCKAP1L	12q13.13-q13.2	0.73967	3.71841e-17	4.48657e-15
COL15A1	9q22.33	0.739315	3.91893e-17	4.69987e-15
CD33	19q13.41	0.738745	4.2637e-17	5.08253e-15
FGD2	6p21.2	0.738563	4.37986e-17	5.18974e-15
CD14	5q31.3	0.738329	4.53365e-17	5.33257e-15
HAVCR2	5q33.3	0.738298	4.55429e-17	5.33257e-15
CCL3L1	17q21.1	0.737975	4.77662e-17	5.55998e-15
NCF1C	7q11.23	0.737666	4.99811e-17	5.78377e-15
TNFSF8	9q32-q33.1	0.737034	5.48371e-17	6.30881e-15
ARHGAP25	2p13.3	0.736772	5.69819e-17	6.51768e-15
DPEP2	16q22.1	0.73631	6.09669e-17	6.93341e-15
DOK3	5q35.3	0.736094	6.29177e-17	7.11438e-15
CXCR2	2q35	0.734784	7.61269e-17	8.55909e-15
CD300C	17q25.1	0.73443	8.01401e-17	8.95939e-15
CLEC4D	12p13.31	0.734373	8.08031e-17	8.98277e-15
ITGAM	16p11.2	0.73426	8.21312e-17	9.07939e-15
CFH	1q31.3	0.733906	8.64504e-17	9.50378e-15
DOCK10	2q36.2	0.733412	9.28276e-17	1.01485e-14
TLR6	4p14	0.732811	1.01218e-16	1.10049e-14
PAPPA	9q33.1	0.732537	1.05291e-16	1.13852e-14
SIGLEC1	20p13	0.731332	1.25121e-16	1.34559e-14
DOK2	8p21.3	0.731116	1.29035e-16	1.36715e-14
HS3ST3B1	17p12	0.731096	1.29395e-16	1.36715e-14
P2RY6	11q13.4	0.73107	1.29889e-16	1.36715e-14
PLA2G7	6p12.3	0.73107	1.29889e-16	1.36715e-14
CEBPE	14q11.2	0.730749	1.35969e-16	1.42357e-14
ALOX5AP	13q12.3	0.730022	1.50781e-16	1.57035e-14
CCL2	17q12	0.729606	1.5995e-16	1.65712e-14
CCL4L1	17q12	0.729005	1.74153e-16	1.79487e-14
RCSD1	1q24.2	0.728234	1.94158e-16	1.99068e-14
IL1R1	2q11.2-q12.1	0.728111	1.97559e-16	2.0151e-14
FYB1	5p13.1	0.728034	1.99714e-16	2.02663e-14
SASH3	Xq26.1	0.727664	2.10377e-16	2.12395e-14
DYSF	2p13.2	0.727201	2.24484e-16	2.25487e-14
LAPTM5	1p35.2	0.725506	2.84476e-16	2.84304e-14
HSD11B1	1q32.2	0.725321	2.91891e-16	2.90248e-14
GPR141	7p14.1	0.725273	2.93846e-16	2.90731e-14
PIK3CD	1p36.22	0.724427	3.3045e-16	3.2532e-14
SFMBT2	10p14	0.723626	3.69179e-16	3.61649e-14
RHOH	4p14	0.722701	4.19338e-16	4.08761e-14
CFP	Xp11.23	0.722377	4.38405e-16	4.25253e-14
FCGR1A	1q21.2	0.722115	4.54454e-16	4.38389e-14
IL2RB	22q12.3	0.722084	4.56379e-16	4.38389e-14
SIGLEC14	19q13.41	0.721832	4.72455e-16	4.5164e-14
GAB3	Xq28	0.721514	4.93449e-16	4.6944e-14
VASH1	14q24.3	0.72119	5.15768e-16	4.88051e-14
RFLNB	17p13.3	0.72116	5.17944e-16	4.88051e-14
NRROS	3q29	0.720297	5.8261e-16	5.46384e-14
CD209	19p13.2	0.720081	5.9996e-16	5.6e-14
FFAR2	19q13.12	0.71996	6.09868e-16	5.66576e-14
ICAM1	19p13.2	0.719572	6.42858e-16	5.94433e-14
SIGLEC6	19q13.41	0.717883	8.07755e-16	7.43435e-14
C5AR2	19q13.32	0.717833	8.13125e-16	7.44913e-14
BTK	Xq22.1	0.717538	8.46114e-16	7.71563e-14
LRRC8C	1p22.2	0.717461	8.54925e-16	7.76021e-14
P2RX7	12q24.31	0.716104	1.02534e-15	9.26456e-14
TYMP	22q13.33	0.715596	1.09737e-15	9.8703e-14
MSN	Xq12	0.715103	1.17187e-15	1.04928e-13
TNFAIP2	14q32.32	0.714132	1.33313e-15	1.18829e-13
PRR16	5q23.1	0.71407	1.34407e-15	1.19266e-13
ADAMTS2	5q35.3	0.713346	1.47921e-15	1.30673e-13
P2RY13	3q25.1	0.713253	1.49739e-15	1.3169e-13
EVI2A	17q11.2	0.713176	1.51269e-15	1.32448e-13
ENG	9q34.11	0.71256	1.64073e-15	1.43026e-13
IL6	7p15.3	0.712236	1.71209e-15	1.48592e-13
LSP1	11p15.5	0.712174	1.72602e-15	1.49146e-13
SUCNR1	3q25.1	0.711921	1.78443e-15	1.53523e-13
ARHGAP31	3q13.32-q13.33	0.711635	1.85266e-15	1.58703e-13
PREX2	8q13.2	0.711434	1.90195e-15	1.62224e-13
ADAMTS7	15q25.1	0.711296	1.93682e-15	1.64488e-13
SLC11A1	2q35	0.711249	1.94858e-15	1.6478e-13
LST1	6p21.33	0.711142	1.97629e-15	1.66412e-13
ADGRF5	6p12.3	0.71108	1.99229e-15	1.67048e-13
PGLYRP1	19q13.32	0.710978	2.019e-15	1.68574e-13
PCDH17	13q21.1	0.710833	2.05756e-15	1.71072e-13
ITGAL	16p11.2	0.71034	2.19438e-15	1.81684e-13
PPP1R16B	20q11.23	0.710294	2.20765e-15	1.82021e-13
C5ORF58	5q35.1	0.710129	2.25557e-15	1.852e-13
PEAR1	1q23.1	0.709939	2.31199e-15	1.89048e-13
CEACAM3	19q13.2	0.709717	2.37997e-15	1.93806e-13
CTSL	9q21.33	0.709431	2.47006e-15	2.00318e-13
SEMA6B	19p13.3	0.709369	2.48992e-15	2.01104e-13
ITGA4	2q31.3	0.708152	2.91527e-15	2.34502e-13
ZNF366	5q13.2|5q13.2	0.708044	2.95618e-15	2.3683e-13
VWF	12p13.31	0.707997	2.97389e-15	2.37287e-13
ALPL	1p36.12	0.707689	3.09455e-15	2.45924e-13
EMILIN2	18p11.32-p11.31	0.707412	3.20719e-15	2.53856e-13
ARHGEF6	Xq26.3	0.706487	3.61204e-15	2.84761e-13
DPYD	1p21.3	0.706379	3.66237e-15	2.87581e-13
AIF1	6p21.33	0.706348	3.67688e-15	2.87581e-13
KCNK13	14q32.11	0.7053	4.20451e-15	3.27555e-13
ADORA2A	22q11.23	0.70453	4.63847e-15	3.59945e-13
HEG1	3q21.2	0.704021	4.94828e-15	3.82487e-13
C1QB	1p36.12	0.703389	5.36117e-15	4.12789e-13
MFNG	22q13.1	0.703158	5.5204e-15	4.23402e-13
CD28	2q33.2	0.702588	5.93296e-15	4.53287e-13
CXORF21	Xp21.2	0.702557	5.95609e-15	4.53304e-13
PFKFB3	10p15.1	0.701833	6.52545e-15	4.94734e-13
IKZF1	7p12.2	0.701493	6.80972e-15	5.14316e-13
RASAL3	19p13.12	0.701309	6.96979e-15	5.22417e-13
CCN4	8q24.22	0.701309	6.96979e-15	5.22417e-13
PLXND1	3q22.1	0.701154	7.10595e-15	5.30613e-13
CEP85L	6q22.31	0.701031	7.21673e-15	5.36859e-13
CCR5	3p21.31	0.700784	7.44332e-15	5.51642e-13
MMP25	16p13.3	0.700661	7.55917e-15	5.58138e-13
SH2D3C	9q34.11	0.700461	7.75117e-15	5.70187e-13
ALPK2	18q21.31-q21.32	0.699937	8.27589e-15	6.06531e-13
CEP170	1q43	0.699829	8.38811e-15	6.12487e-13
MAFB	20q12	0.699783	8.43665e-15	6.13766e-13
ETS1	11q24.3	0.697841	1.07398e-14	7.78455e-13
ZNF467	7q36.1	0.697563	1.11148e-14	8.02698e-13
VSIG4	Xq12	0.697147	1.17012e-14	8.41974e-13
FMNL3	12q13.12	0.697055	1.18355e-14	8.48554e-13
FOLR2	11q13.4	0.696962	1.19713e-14	8.55192e-13
C19ORF38	19p13.2	0.696824	1.21778e-14	8.66817e-13
PADI4	1p36.13	0.69653	1.26261e-14	8.95502e-13
SCIMP	17p13.2	0.695652	1.40648e-14	9.93983e-13
CHST15	10q26.13	0.695159	1.49413e-14	1.05217e-12
HAPLN3	15q26.1	0.693726	1.77988e-14	1.24895e-12
CCDC88A	2p16.1	0.692832	1.98412e-14	1.38734e-12
LOXL2	8p21.3	0.692246	2.13002e-14	1.48411e-12
FCGR1B	1p11.2	0.691614	2.29906e-14	1.59628e-12
LILRA3	19q13.4	0.691486	2.33491e-14	1.61549e-12
TLR2	4q31.3	0.690998	2.47644e-14	1.70468e-12
ELK3	12q23.1	0.690982	2.48104e-14	1.70468e-12
COL5A3	19p13.2	0.690844	2.52281e-14	1.72738e-12
CLEC1A	12p13.2	0.69072	2.56051e-14	1.74715e-12
TYROBP	19q13.12	0.690412	2.65715e-14	1.80686e-12
DOCK4	7q31.1	0.690227	2.71682e-14	1.84111e-12
NRP1	10p11.22	0.69015	2.74206e-14	1.85188e-12
TRAF3IP3	1q32.2	0.689241	3.05758e-14	2.05794e-12
BASP1	5p15.1	0.68921	3.06887e-14	2.05854e-12
C16ORF54	16p11.2	0.686847	4.06523e-14	2.71766e-12
ZNF469	16q24.2	0.68605	4.46658e-14	2.97592e-12
GIMAP5	7q36.1	0.68568	4.66577e-14	3.0982e-12
CHST11	12q23.3	0.685203	4.9358e-14	3.26654e-12
DOCK8	9p24.3	0.68491	5.1087e-14	3.3697e-12
GPR176	15q14-q15.1	0.684725	5.22089e-14	3.43226e-12
SLC1A3	5p13.2	0.684401	5.42299e-14	3.55332e-12
COL4A1	13q34	0.684293	5.49202e-14	3.58134e-12
LOXL3	2p13.1	0.684278	5.50195e-14	3.58134e-12
TLR7	Xp22.2	0.684155	5.58202e-14	3.62154e-12
GPNMB	7p15.3	0.683923	5.7352e-14	3.70876e-12
ITGA5	12q13.13	0.683291	6.17489e-14	3.97431e-12
MSR1	8p22	0.683276	6.18602e-14	3.97431e-12
CD180	5q12.3	0.68286	6.4937e-14	4.15849e-12
ZBTB46	20q13.33	0.682829	6.51707e-14	4.15999e-12
PTGIR	19q13.32	0.682444	6.81615e-14	4.33691e-12
VCAM1	1p21.2	0.682058	7.12846e-14	4.52109e-12
SELPLG	12q24.11	0.682028	7.15403e-14	4.52281e-12
RNASE2	14q11.2	0.681525	7.58349e-14	4.77905e-12
ATP8B4	15q21.2	0.678991	1.01583e-13	6.38135e-12
SAMHD1	20q11.23	0.67876	1.04314e-13	6.53215e-12
MS4A2	11q12.1	0.678493	1.07557e-13	6.71399e-12
TNFAIP6	2q23.3	0.677512	1.20328e-13	7.48761e-12
STK32B	4p16.2	0.677142	1.25513e-13	7.78574e-12
ABI3	17q21.32	0.675678	1.48234e-13	9.16639e-12
GMFG	19q13.2	0.675647	1.48752e-13	9.1698e-12
NHSL2	Xq13.1	0.675339	1.54036e-13	9.46601e-12
BATF3	1q32.3	0.674553	1.68342e-13	1.03131e-11
NID2	14q22.1	0.673489	1.89752e-13	1.15889e-11
ATP8B2	1q21.3	0.67315	1.97115e-13	1.20016e-11
KLRD1	12p13.2	0.673119	1.97798e-13	1.20062e-11
GIMAP1	7q36.1	0.672934	2.01944e-13	1.22204e-11
SHE	1q21.3	0.67278	2.05462e-13	1.23648e-11
CMTM2	16q21	0.672775	2.0558e-13	1.23648e-11
GJA1	6q22.31	0.672395	2.14519e-13	1.28634e-11
IL18RAP	2q12.1	0.671239	2.44063e-13	1.45907e-11
PRF1	10q22.1	0.671085	2.48288e-13	1.47985e-11
IL1RN	2q14.1	0.669636	2.91604e-13	1.73281e-11
PRAM1	19p13.2	0.669359	3.00692e-13	1.77487e-11
CD37	19q13.33	0.669343	3.01205e-13	1.77487e-11
AMZ1	7p22.3	0.669338	3.01372e-13	1.77487e-11
ARHGAP15	2q22.2-q22.3	0.668865	3.17528e-13	1.86446e-11
WIPF1	2q31.1	0.668835	3.1861e-13	1.86528e-11
STAT4	2q32.2-q32.3	0.668665	3.24624e-13	1.89489e-11
CCL3L3	17q12	0.668592	3.27243e-13	1.90455e-11
CCL18	17q12	0.668465	3.31874e-13	1.92021e-11
CXCL8	4q13.3	0.668465	3.31874e-13	1.92021e-11
COL6A3	2q37.3	0.668372	3.35272e-13	1.93422e-11
IL1B	2q14.1	0.668249	3.39856e-13	1.95496e-11
SH2B3	12q24.12	0.668095	3.4567e-13	1.98264e-11
COL13A1	10q22.1	0.668049	3.47433e-13	1.987e-11
IL7R	5p13.2	0.667787	3.57588e-13	2.03918e-11
PPP1R18	6p21.33	0.667448	3.71156e-13	2.11047e-11
ITGB3	17q21.32	0.667047	3.87832e-13	2.19897e-11
PARVG	22q13.31	0.666831	3.97108e-13	2.24252e-11
MMP12	11q22.2	0.666816	3.97779e-13	2.24252e-11
SOCS3	17q25.3	0.666446	4.14208e-13	2.32851e-11
HLA-DMB	6p21.32	0.66606	4.32018e-13	2.42175e-11
HDC	15q21.2	0.665701	4.49305e-13	2.51154e-11
FCGR2B	1q23.3	0.665429	4.62836e-13	2.57989e-11
SLAMF7	1q23.3	0.665182	4.75429e-13	2.64264e-11
CD300LB	17q25.1	0.665151	4.77027e-13	2.64409e-11
FSCN1	7p22.1	0.664951	4.87535e-13	2.69479e-11
TSPAN4	11p15.5	0.664658	5.03297e-13	2.77416e-11
INSYN2B	5q35.1	0.664546	5.0945e-13	2.80028e-11
TNFRSF9	1p36.23	0.664519	5.10934e-13	2.80065e-11
IRAK3	12q14.3	0.664226	5.27424e-13	2.88306e-11
TBX21	17q21.32	0.664067	5.36609e-13	2.92519e-11
WDFY4	10q11.23	0.663641	5.61959e-13	3.05496e-11
CD48	1q23.3	0.662901	6.08711e-13	3.30005e-11
KCNA3	1p13.3	0.66286	6.11434e-13	3.30575e-11
IL16	15q25.1	0.662562	6.31372e-13	3.395e-11
ABLIM3	5q32	0.662562	6.31372e-13	3.395e-11
LY96	8q21.11	0.662099	6.63589e-13	3.55856e-11
PRKCB	16p12.2-p12.1	0.66156	7.03181e-13	3.76069e-11
TNFSF14	19p13.3	0.661485	7.0884e-13	3.78073e-11
APOBEC3A	22q13.1	0.661298	7.23225e-13	3.84709e-11
SNAI2	8q11.21	0.66042	7.94531e-13	4.21506e-11
SLFN11	17q12	0.659911	8.38864e-13	4.4338e-11
TRO	Xp11.21	0.659896	8.40244e-13	4.4338e-11
GNB4	3q26.33	0.659803	8.4857e-13	4.46582e-11
FBLN7	2q13-q14.1	0.659248	9.00222e-13	4.72509e-11
GAPT	5q11.2	0.659189	9.05901e-13	4.74232e-11
CCL13	17q12	0.659052	9.19165e-13	4.79906e-11
C10ORF105	10q22.1	0.658943	9.29871e-13	4.84218e-11
ADAM12	10q26.2	0.658123	1.01443e-12	5.26865e-11
RASSF5	1q32.1	0.656998	1.14255e-12	5.91853e-11
GVINP1	11p15.4	0.656767	1.17074e-12	6.04875e-11
PIK3R6	17p13.1	0.656289	1.23115e-12	6.33808e-11
PCDH12	5q31.3	0.656274	1.23315e-12	6.33808e-11
ANKRD44	2q33.1	0.65615	1.24925e-12	6.40417e-11
SLC2A3	12p13.31	0.655226	1.37659e-12	7.03876e-11
JAML	11q23.3	0.65501	1.40806e-12	7.18109e-11
FBN1	15q21.1	0.654902	1.42405e-12	7.24399e-11
SIRPB1	20p13	0.654748	1.4472e-12	7.34287e-11
DDR2	1q23.3	0.654532	1.48022e-12	7.49121e-11
SDK1	7p22.2	0.654378	1.50425e-12	7.5934e-11
GIMAP7	7q36.1	0.654285	1.51885e-12	7.64758e-11
LRRK2	12q12	0.653823	1.59391e-12	8.00516e-11
CDH5	16q21	0.653022	1.73257e-12	8.67953e-11
RHOJ	14q23.2	0.651573	2.01328e-12	1.00603e-10
KCNN3	1q21.3	0.651234	2.08505e-12	1.03927e-10
MAP3K12	12q13.13	0.650879	2.16271e-12	1.07428e-10
KDR	4q12	0.650864	2.16615e-12	1.07428e-10
CPA3	3q24	0.650818	2.1765e-12	1.07574e-10
APLNR	11q12.1	0.650802	2.17996e-12	1.07574e-10
COL5A2	2q32.2	0.65071	2.20084e-12	1.08334e-10
PTPN22	1p13.2	0.650371	2.27903e-12	1.11905e-10
JCAD	10p11.23	0.650016	2.36365e-12	1.15772e-10
TIE1	1p34.2	0.649785	2.42045e-12	1.18261e-10
TCF4	18q21.2	0.649708	2.43968e-12	1.18907e-10
ADGRE1	19p13.3-p13.2	0.649556	2.47794e-12	1.20475e-10
SIGLEC8	19q13.41	0.649487	2.49554e-12	1.21034e-10
ADAM8	10q26.3	0.649415	2.51409e-12	1.21635e-10
VIM	10p13	0.648598	2.73339e-12	1.31602e-10
SLFN5	17q12	0.648598	2.73339e-12	1.31602e-10
MMP14	14q11.2	0.648521	2.75501e-12	1.32321e-10
PCDHGA12	5q31.3	0.648275	2.82529e-12	1.35368e-10
CD226	18q22.2	0.648244	2.8342e-12	1.35466e-10
BCL6B	17p13.1	0.648092	2.8784e-12	1.37248e-10
C1QA	1p36.12	0.64792	2.92936e-12	1.39342e-10
TNFSF13B	13q33.3	0.647473	3.06584e-12	1.45484e-10
ADAMTS4	1q23.3	0.64735	3.10456e-12	1.46969e-10
PTGS2	1q31.1	0.646857	3.2642e-12	1.54157e-10
LAMA4	6q21	0.646749	3.30016e-12	1.55485e-10
PDCD1	2q37.3	0.646518	3.3785e-12	1.58669e-10
LAT2	7q11.23	0.646502	3.38379e-12	1.58669e-10
NPR1	1q21.3	0.646441	3.40502e-12	1.59287e-10
IL6ST	5q11.2	0.646101	3.52407e-12	1.64468e-10
GJD3	17q21.2	0.645994	3.56278e-12	1.65883e-10
LAG3	12p13.31	0.645916	3.59068e-12	1.6679e-10
CYP7B1	8q12.3	0.645701	3.66994e-12	1.69675e-10
GNGT2	17q21.32	0.645701	3.66994e-12	1.69675e-10
CCDC102B	18q22.1-q22.2	0.645608	3.70442e-12	1.7087e-10
SLAMF1	1q23.3	0.645192	3.86348e-12	1.77792e-10
PTPRM	18p11.23	0.644915	3.97315e-12	1.82415e-10
HMOX1	22q12.3	0.644668	4.07315e-12	1.86573e-10
GPR34	Xp11.4	0.644129	4.30043e-12	1.96529e-10
IL21R	16p12.1	0.644098	4.31378e-12	1.96684e-10
DCBLD1	6q22.1	0.643975	4.36758e-12	1.9868e-10
QKI	6q26	0.643635	4.51888e-12	2.05091e-10
HS3ST3A1	17p12	0.643574	4.54692e-12	2.05891e-10
PLEKHO2	15q22.31	0.643543	4.56101e-12	2.06058e-10
EHD3	2p23.1	0.643389	4.63207e-12	2.08791e-10
KCNE1	21q22.12	0.643252	4.69607e-12	2.11195e-10
IQSEC3	12p13.33	0.643034	4.79959e-12	2.15361e-10
POU2F2	19q13.2	0.642834	4.89684e-12	2.19228e-10
TRIB2	2p24.3	0.642788	4.91955e-12	2.19747e-10
CLEC5A	7q34	0.642526	5.05017e-12	2.25074e-10
ROBO4	11q24.2	0.642202	5.21614e-12	2.31948e-10
GPR68	14q32.11	0.641878	5.38736e-12	2.39025e-10
PIK3AP1	10q24.1	0.641447	5.62409e-12	2.4897e-10
SLC15A3	11q12.2	0.641401	5.65004e-12	2.4956e-10
TESPA1	12q13.2	0.640491	6.18446e-12	2.72557e-10
HECW2	2q32.3	0.640399	6.24146e-12	2.74458e-10
HLA-DOA	6p21.32	0.640306	6.29896e-12	2.76372e-10
TNFAIP8L2	1q21.3	0.640091	6.43513e-12	2.81722e-10
A1BG-AS1	19q13.43	0.639782	6.63458e-12	2.89813e-10
JAK3	19p13.11	0.639721	6.67518e-12	2.90944e-10
SYTL3	6q25.3	0.639628	6.73653e-12	2.92586e-10
SERPINB2	18q21.33-q22.1	0.639619	6.74243e-12	2.92586e-10
PREX1	20q13.13	0.639567	6.77773e-12	2.93474e-10
CALHM2	10q24.33	0.639397	6.89228e-12	2.97783e-10
RIMBP3	22q11.21	0.639043	7.13786e-12	3.07052e-10
CIITA	16p13.13	0.639043	7.13786e-12	3.07052e-10
ADGRA2	8p11.23	0.63821	7.74799e-12	3.32575e-10
C10ORF55	10q22.2	0.637856	8.02284e-12	3.43628e-10
POM121L9P	22q11.23	0.637758	8.10025e-12	3.46194e-10
UBASH3B	11q24.1	0.637563	8.25695e-12	3.52131e-10
SLC8A3	14q24.2	0.637479	8.32495e-12	3.54267e-10
SPART	13q13.3	0.637378	8.40819e-12	3.57041e-10
MXRA5	Xp22.33	0.637162	8.588e-12	3.63896e-10
COL6A1	21q22.3	0.6369	8.81132e-12	3.72561e-10
PRDM1	6q21	0.636746	8.94529e-12	3.77419e-10
TMEM26	10q21.2	0.636684	8.99943e-12	3.78895e-10
TRPC6	11q22.1	0.63633	9.31687e-12	3.91427e-10
ZIK1	19q13.43	0.636217	9.42045e-12	3.9494e-10
FOXP3	Xp11.23	0.636006	9.61611e-12	4.02291e-10
AVPR1A	12q14.2	0.635959	9.661e-12	4.03316e-10
CSGALNACT2	10q11.21	0.635652	9.95447e-12	4.14693e-10
MDGA1	6p21.2	0.635467	1.01355e-11	4.21348e-10
ABCA6	17q24.2-q24.3	0.635223	1.03794e-11	4.30581e-10
IFFO1	12p13.31	0.635005	1.06021e-11	4.38902e-10
TGFB1	19q13.2	0.634958	1.06499e-11	4.39959e-10
ZNF281	1q32.1	0.634835	1.07783e-11	4.44337e-10
RAB31	18p11.22	0.634527	1.1106e-11	4.56893e-10
COL4A2	13q34	0.633371	1.24222e-11	5.0998e-10
HHEX	10q23.33	0.633263	1.25524e-11	5.14259e-10
CLMP	11q24.1	0.633063	1.27978e-11	5.23228e-10
CD274	9p24.1	0.632739	1.32039e-11	5.38719e-10
HSD17B14	19q13.33	0.632646	1.33222e-11	5.42428e-10
APBA2	15q13.1	0.632585	1.34016e-11	5.44541e-10
SP140	2q37.1	0.632523	1.34815e-11	5.46665e-10
TM6SF1	15q25.2	0.632261	1.38262e-11	5.59494e-10
MRC2	17q23.2	0.632015	1.41583e-11	5.71764e-10
ST3GAL6	3q12.1	0.631907	1.4306e-11	5.76553e-10
FCGR1CP	1q21.1	0.631429	1.49782e-11	6.02414e-10
ENTPD1	10q24.1	0.631306	1.51565e-11	6.0835e-10
SDS	12q24.13	0.63109	1.54735e-11	6.19817e-10
ADA2	22q11.1	0.630828	1.5867e-11	6.34296e-10
VSIR	10q22.1	0.630751	1.59846e-11	6.37707e-10
ADAMTS12	5p13.3-p13.2	0.630396	1.65363e-11	6.58389e-10
SFRP1	8p11.21	0.630026	1.71314e-11	6.80716e-10
CYSLTR1	Xq21.1	0.62998	1.72073e-11	6.82359e-10
CD36	7q21.11	0.629934	1.72834e-11	6.84008e-10
CLEC6A	12p13.31	0.629675	1.77159e-11	6.99726e-10
RAB42	1p35.3	0.629287	1.83842e-11	7.24676e-10
ADAMTS3	4q13.3	0.62904	1.88211e-11	7.40421e-10
AJAP1	1p36.32	0.628927	1.90249e-11	7.46954e-10
CNRIP1	2p14	0.628778	1.92962e-11	7.56105e-10
CPT1C	19q13.33	0.628562	1.96961e-11	7.70249e-10
HLA-DRA	6p21.32	0.628531	1.97539e-11	7.70985e-10
IL10	1q32.1	0.628441	1.9924e-11	7.76095e-10
MAF	16q23.2	0.628377	2.00452e-11	7.79282e-10
PLCB2	15q15.1	0.628054	2.06705e-11	8.02016e-10
DIPK2B	Xp11.3	0.627822	2.11286e-11	8.18186e-10
ADGRE4P	19p13.2	0.627655	2.14658e-11	8.29621e-10
LINC01140	1p22.3	0.627591	2.15965e-11	8.33043e-10
SLC7A7	14q11.2	0.627468	2.18501e-11	8.41185e-10
ADGRL2	1p31.1	0.627406	2.19779e-11	8.44465e-10
P2RY8	Xp22.33 and Yp11.2	0.627237	2.23333e-11	8.56456e-10
SIGLEC17P	19q13.41	0.626863	2.31354e-11	8.85271e-10
SLFN12L	17q12	0.626846	2.31742e-11	8.85271e-10
CD34	1q32.2	0.626728	2.34328e-11	8.93427e-10
OLIG2	21q22.11	0.626337	2.43139e-11	9.25236e-10
GALNT15	3p25.1	0.62622	2.45844e-11	9.33733e-10
MMP2	16q12.2	0.625757	2.56783e-11	9.73413e-10
LHFPL2	5q14.1	0.62568	2.58651e-11	9.78621e-10
ICOS	2q33.2	0.625541	2.62047e-11	9.89576e-10
PIP4K2A	10p12.2	0.625372	2.66255e-11	1.00165e-09
ADCY7	16q12.1	0.625372	2.66255e-11	1.00165e-09
COL12A1	6q13-q14.1	0.624879	2.78871e-11	1.04712e-09
PCED1B-AS1	12q13.11	0.624817	2.80488e-11	1.05119e-09
SLC9A9	3q24	0.624385	2.92061e-11	1.0925e-09
INHBA	7p14.1	0.624339	2.93328e-11	1.09517e-09
CXCL12	10q11.21	0.623892	3.0585e-11	1.13977e-09
CLEC2B	12p13.31	0.622721	3.41155e-11	1.26894e-09
SLC24A4	14q32.12	0.62168	3.75802e-11	1.39519e-09
GGTA1P	9q33.2	0.621365	3.86935e-11	1.43383e-09
PI15	8q21.13	0.621318	3.88596e-11	1.4373e-09
ITK	5q33.3	0.621164	3.9418e-11	1.45523e-09
HVCN1	12q24.11	0.621041	3.98703e-11	1.46919e-09
ARHGEF15	17p13.1	0.620918	4.03276e-11	1.48264e-09
POSTN	13q13.3	0.620902	4.03851e-11	1.48264e-09
C20ORF194	20p13	0.620871	4.05004e-11	1.48411e-09
TMEM140	7q33	0.620008	4.38594e-11	1.60423e-09
EMILIN1	2p23.3	0.619977	4.39841e-11	1.60583e-09
ZNF804A	2q32.1	0.619825	4.46069e-11	1.62281e-09
ADGRL4	1p31.1	0.619823	4.46132e-11	1.62281e-09
SNX29	16p13.13-p13.12	0.619484	4.60278e-11	1.67119e-09
COL6A2	21q22.3	0.619423	4.62895e-11	1.67761e-09
FLT4	5q35.3	0.619392	4.6421e-11	1.6793e-09
S1PR1	1p21.2	0.618991	4.81625e-11	1.73912e-09
THBD	20p11.21	0.618652	4.9685e-11	1.79083e-09
TPSB2	16p13.3	0.618436	5.06779e-11	1.8233e-09
SPATC1	8q24.3	0.618306	5.12861e-11	1.84183e-09
VASN	16p13.3	0.61822	5.16898e-11	1.85297e-09
WNK3	Xp11.22	0.618185	5.18561e-11	1.85557e-09
GPR174	Xq21.1	0.618004	5.27226e-11	1.88317e-09
IL1RL1	2q12.1	0.617712	5.41525e-11	1.93076e-09
LGALS12	11q12.3	0.617607	5.46738e-11	1.94584e-09
MMRN2	10q23.2	0.617434	5.55429e-11	1.97322e-09
FGL2	7q11.23	0.617388	5.5778e-11	1.97802e-09
PMP22	17p12	0.617157	5.69676e-11	2.01659e-09
BTBD19	1p34.1	0.616988	5.78555e-11	2.04437e-09
GFPT2	5q35.3	0.616787	5.8922e-11	2.07834e-09
ANK1	8p11.21	0.616725	5.92539e-11	2.08633e-09
NR3C1	5q31.3	0.616679	5.9504e-11	2.09141e-09
HGF	7q21.11	0.616433	6.08553e-11	2.13511e-09
PDGFB	22q13.1	0.616356	6.12835e-11	2.14633e-09
GBP4	1p22.2	0.616325	6.14557e-11	2.14856e-09
MSC	8q13.3	0.615801	6.44538e-11	2.2494e-09
KIFC3	16q21	0.615554	6.59129e-11	2.29627e-09
SLC37A2	11q24.2	0.6154	6.68409e-11	2.32451e-09
ITPR1	3p26.1	0.614984	6.94096e-11	2.40961e-09
TRPS1	8q23.3	0.614768	7.07786e-11	2.45283e-09
LY86	6p25.1	0.614367	7.33902e-11	2.53889e-09
TEK	9p21.2	0.614337	7.35949e-11	2.54153e-09
CLEC12A	12p13.31	0.61427	7.40416e-11	2.5525e-09
SERPINB9	6p25.2	0.613597	7.86752e-11	2.70189e-09
LY9	1q23.3	0.613581	7.87845e-11	2.70189e-09
OPRL1	20q13.33	0.613581	7.87845e-11	2.70189e-09
GAS7	17p13.1	0.61352	7.92233e-11	2.71223e-09
CHI3L1	1q32.1	0.612795	8.45588e-11	2.88989e-09
LRMP	12p12.1	0.612518	8.66922e-11	2.9577e-09
NLRP1	17p13.2	0.612441	8.7294e-11	2.9731e-09
MAP4K1	19q13.2	0.611963	9.11153e-11	3.09792e-09
GBP1	1p22.2	0.611901	9.16199e-11	3.10974e-09
A4GALT	22q13.2	0.611716	9.315e-11	3.15625e-09
LYL1	19p13.13	0.611639	9.37948e-11	3.17267e-09
CD69	12p13.31	0.611485	9.50971e-11	3.21123e-09
C1QTNF6	22q12.3	0.610961	9.96565e-11	3.35946e-09
ACAP1	17p13.1	0.610006	1.08517e-10	3.65192e-09
IFI30	19p13.11	0.609744	1.11075e-10	3.73168e-09
LIMD2	17q23.3	0.609451	1.14004e-10	3.82357e-09
NAIP	5q13.2	0.609004	1.18617e-10	3.97155e-09
CCL7	17q12	0.60873	1.21529e-10	4.0622e-09
MCC	5q22.2	0.608464	1.24423e-10	4.15191e-09
RASGRP1	15q14	0.608018	1.2944e-10	4.31204e-09
SHANK3	22q13.33	0.60791	1.3068e-10	4.34603e-09
SYT11	1q22	0.607709	1.33012e-10	4.41619e-09
PLCG2	16q23.3	0.607663	1.33556e-10	4.42682e-09
CD247	1q24.2	0.607601	1.34285e-10	4.44353e-09
CTSG	14q12	0.607352	1.37272e-10	4.5348e-09
STAT2	12q13.3	0.607278	1.38173e-10	4.5534e-09
LINC00189	21q21.3	0.607268	1.38296e-10	4.5534e-09
ARL10	5q35.2	0.606892	1.42943e-10	4.69861e-09
TSHZ2	20q13.2	0.6066	1.46674e-10	4.81324e-09
RIPOR3	20q13.13	0.606399	1.4928e-10	4.89066e-09
PDGFRB	5q32	0.606199	1.51931e-10	4.96927e-09
HSPA12B	20p13	0.606014	1.54418e-10	5.04228e-09
COL5A1	9q34.3	0.605521	1.61242e-10	5.24779e-09
RIPOR2	6p22.3	0.605521	1.61242e-10	5.24779e-09
CHST1	11p11.2	0.605474	1.61897e-10	5.26044e-09
TRAM2	6p12.2	0.605397	1.62993e-10	5.28738e-09
SASH1	6q24.3-q25.1	0.605074	1.67676e-10	5.4304e-09
SLA2	20q11.23	0.604858	1.7087e-10	5.52478e-09
COL7A1	3p21.31	0.604704	1.73186e-10	5.59056e-09
THSD7A	7p21.3	0.604627	1.74356e-10	5.61757e-09
UBASH3A	21q22.3	0.604611	1.74591e-10	5.61757e-09
MS4A14	11q12.2	0.604349	1.7863e-10	5.7382e-09
ZNF532	18q21.32	0.604134	1.82024e-10	5.83774e-09
LTBP2	14q24.3	0.604057	1.83251e-10	5.86758e-09
BICC1	10q21.1	0.60401	1.83991e-10	5.88175e-09
PDE4B	1p31.3	0.603779	1.87734e-10	5.99173e-09
GCSAML	1q44	0.603447	1.93237e-10	6.15745e-09
HLA-DRB5	6p21.32	0.603425	1.93615e-10	6.15958e-09
ROR1	1p31.3	0.602926	2.02188e-10	6.42199e-09
HLA-DPB1	6p21.32	0.602885	2.02907e-10	6.43448e-09
LAX1	1q32.1	0.602824	2.03995e-10	6.45865e-09
DLC1	8p22	0.602793	2.04542e-10	6.46561e-09
HTR7	10q23.31	0.602677	2.06602e-10	6.52031e-09
P2RY10	Xq21.1	0.602649	2.07115e-10	6.5261e-09
SLIT3	5q34-q35.1	0.6023	2.13479e-10	6.71592e-09
ARHGAP20	11q22.3-q23.1	0.602207	2.15195e-10	6.75919e-09
PCDHGB7	5q31.3	0.602068	2.17796e-10	6.83002e-09
ARHGEF17	11q13.4	0.601683	2.25178e-10	7.05034e-09
COL3A1	2q32.2	0.601436	2.30027e-10	7.19081e-09
SHANK1	19q13.33	0.601122	2.36349e-10	7.37676e-09
PRRX1	1q24.2	0.600943	2.4003e-10	7.47986e-09
NPL	1q25.3	0.600774	2.43564e-10	7.57804e-09
EPHB6	7q34	0.600712	2.44861e-10	7.60645e-09
KMO	1q43	0.60025	2.54805e-10	7.90293e-09
LINC00341	14q32.13	0.600096	2.58204e-10	7.98336e-09
EVL	14q32.2	0.600096	2.58204e-10	7.98336e-09
LOX	5q23.1	0.600018	2.59921e-10	8.022e-09
ESR1	6q25.1-q25.2	0.600003	2.60265e-10	8.022e-09
HIF1A	14q23.2	0.599695	2.67249e-10	8.22445e-09
CALHM6	6q22.1	0.599541	2.70808e-10	8.32104e-09
COL8A1	3q12.1	0.599325	2.75867e-10	8.46335e-09
SOD2	6q25.3	0.59914	2.80276e-10	8.58529e-09
ERG	21q22.2	0.599048	2.82505e-10	8.6402e-09
TRPV4	12q24.11	0.598955	2.84752e-10	8.69547e-09
GRAP2	22q13.1	0.598832	2.87774e-10	8.77422e-09
KLHL5	4p14	0.598724	2.90443e-10	8.84199e-09
FRMD6	14q22.1	0.598616	2.93137e-10	8.91027e-09
FFAR3	19q13.12	0.5984	2.98595e-10	9.06228e-09
MYOF	10q23.33	0.598323	3.00568e-10	9.10819e-09
HIC1	17p13.3	0.598077	3.06967e-10	9.28786e-09
TNFAIP3	6q23.3	0.597876	3.12261e-10	9.43363e-09
TSHZ3	19q12	0.59763	3.18898e-10	9.61744e-09
TNF	6p21.33	0.597614	3.19318e-10	9.61744e-09
RGL4	22q11.23	0.59747	3.23264e-10	9.72149e-09
ATP8B3	19p13.3	0.597383	3.2567e-10	9.77901e-09
PLVAP	19p13.11	0.597167	3.31709e-10	9.94524e-09
IL12RB1	19p13.11	0.596828	3.41416e-10	1.02208e-08
VCAN	5q14.2-q14.3	0.596566	3.49103e-10	1.04351e-08
KYNU	2q22.2	0.596535	3.50018e-10	1.04467e-08
KIRREL1	1q23.1	0.596474	3.51855e-10	1.04857e-08
SPOCK2	10q22.1	0.596181	3.60709e-10	1.07334e-08
CASC10	10p12.31	0.595826	3.71714e-10	1.10443e-08
GRK5	10q26.11	0.595765	3.7366e-10	1.10791e-08
SAMD9L	7q21.2	0.595749	3.74148e-10	1.10791e-08
AXL	19q13.2	0.595734	3.74637e-10	1.10791e-08
EHD2	19q13.33	0.595718	3.75126e-10	1.10791e-08
GLI3	7p14.1	0.595595	3.79063e-10	1.11787e-08
RAI14	5p13.2	0.595533	3.81047e-10	1.12205e-08
BCAT1	12p12.1	0.595379	3.86049e-10	1.13509e-08
CTLA4	2q33.2	0.595241	3.90604e-10	1.14678e-08
MAPK11	22q13.33	0.595164	3.93157e-10	1.15256e-08
TNFRSF8	1p36.22	0.595117	3.94697e-10	1.15536e-08
PLXDC1	17q12	0.594963	3.99871e-10	1.16878e-08
C1S	12p13.31	0.594563	4.13628e-10	1.20721e-08
PLEKHG2	19q13.2	0.594501	4.15785e-10	1.21172e-08
HLA-DPA1	6p21.32	0.594239	4.25071e-10	1.23696e-08
GGT5	22q11.23	0.594208	4.26176e-10	1.23835e-08
DSEL	18q22.1	0.594116	4.29509e-10	1.24621e-08
LDB2	4p15.32	0.594054	4.31745e-10	1.25086e-08
CLIC2	Xq28	0.593823	4.40229e-10	1.27172e-08
IL4I1	19q13.33	0.593823	4.40229e-10	1.27172e-08
AFAP1L1	5q32	0.59373	4.43668e-10	1.27978e-08
CD3G	11q23.3	0.593548	4.50535e-10	1.2977e-08
FSTL1	3q13.33	0.593499	4.52377e-10	1.30111e-08
CCM2L	20q11.21	0.593468	4.5355e-10	1.30259e-08
BIN2	12q13.13	0.593422	4.55316e-10	1.30577e-08
MMP16	8q21.3	0.593175	4.64845e-10	1.33117e-08
ACP5	19p13.2	0.593145	4.66049e-10	1.33269e-08
GPC6	13q31.3-q32.1	0.592929	4.74565e-10	1.35508e-08
PLEKHO1	1q21.2	0.592682	4.8448e-10	1.38119e-08
NOTCH3	19p13.12	0.592667	4.85106e-10	1.38119e-08
MYO9B	19p13.11	0.592544	4.90144e-10	1.39333e-08
SSH1	12q24.11	0.592528	4.90778e-10	1.39333e-08
JAKMIP1	4p16.1	0.592484	4.92588e-10	1.39647e-08
GPR4	19q13.32	0.592297	5.00371e-10	1.4165e-08
NFATC1	18q23	0.592251	5.02312e-10	1.41996e-08
CRTAM	11q24.1	0.592146	5.06748e-10	1.43046e-08
FAM126A	7p15.3	0.592112	5.08176e-10	1.43245e-08
KLHDC7B	22q13.33	0.591927	5.16096e-10	1.45251e-08
CFLAR	2q33.1	0.591912	5.16762e-10	1.45251e-08
PECAM1	17q23.3	0.591819	5.20771e-10	1.46171e-08
A2M	12p13.31	0.59165	5.282e-10	1.48046e-08
TIFAB	5q31.1	0.591418	5.38524e-10	1.50726e-08
MEOX1	17q21.31	0.590201	5.95963e-10	1.66567e-08
TMTC1	12p11.22	0.589785	6.1692e-10	1.72181e-08
COL1A1	17q21.33	0.589554	6.28866e-10	1.75268e-08
ETV3L	1q23.1	0.589511	6.3109e-10	1.7564e-08
ZNF385D	3p24.3	0.589174	6.4896e-10	1.8036e-08
PDPN	1p36.21	0.589076	6.54261e-10	1.81555e-08
CXCL5	4q13.3	0.58906	6.55096e-10	1.81555e-08
GFRA2	8p21.3	0.588845	6.66899e-10	1.8431e-08
PLBD2	12q24.13	0.588845	6.66899e-10	1.8431e-08
TIGIT	3q13.31	0.588675	6.76316e-10	1.86652e-08
DNAJC5B	8q13.1	0.587722	7.31685e-10	2.01652e-08
PCDHGA9	5q31.3	0.587627	7.37419e-10	2.02949e-08
C1ORF162	1p13.2	0.586933	7.80728e-10	2.1457e-08
C9ORF139	9q34.3	0.586809	7.88744e-10	2.16473e-08
MCTP1	5q15	0.586656	7.98726e-10	2.18908e-08
MAP3K8	10p11.23	0.586471	8.10945e-10	2.21864e-08
GRIA3	Xq25	0.586459	8.11754e-10	2.21864e-08
NKG7	19q13.41	0.586425	8.14027e-10	2.22179e-08
SGIP1	1p31.3	0.586286	8.23342e-10	2.24412e-08
CD248	11q13.2	0.586255	8.25426e-10	2.2467e-08
NLRC3	16p13.3	0.586209	8.28562e-10	2.25214e-08
DLG4	17p13.1	0.586101	8.35922e-10	2.26903e-08
UNC5C	4q22.3	0.585946	8.46583e-10	2.29482e-08
GPR183	13q32.3	0.585762	8.59464e-10	2.32655e-08
ADAM19	5q33.3	0.585639	8.68181e-10	2.34694e-08
ZNF521	18q11.2	0.585454	8.81416e-10	2.37946e-08
LIMS1	2q12.3	0.585408	8.84755e-10	2.38522e-08
PRKCH	14q23.1	0.585238	8.97102e-10	2.41522e-08
SLC18A2	10q25.3	0.585038	9.11906e-10	2.45174e-08
TUSC3	8p22	0.584837	9.26944e-10	2.48879e-08
COL14A1	8q24.12	0.584606	9.44592e-10	2.53273e-08
LYST	1q42.3	0.58456	9.4816e-10	2.53886e-08
PCSK5	9q21.13	0.584437	9.57737e-10	2.56104e-08
TAL1	1p33	0.583913	9.99487e-10	2.66907e-08
VNN3	6q23.2	0.583766	1.01151e-09	2.69754e-08
ITGB7	12q13.13	0.583574	1.02742e-09	2.7363e-08
HHIPL1	14q32.2	0.583389	1.04298e-09	2.77398e-08
SPHK1	17q25.1	0.582556	1.1158e-09	2.96368e-08
ADAMTS1	21q21.3	0.582464	1.12419e-09	2.98196e-08
LAMA2	6q22.33	0.582156	1.15258e-09	3.05317e-08
FBLN2	3p25.1	0.582017	1.16558e-09	3.08348e-08
CD96	3q13.13-q13.2	0.581909	1.17578e-09	3.10633e-08
TOGARAM2	2p23.2	0.581825	1.18374e-09	3.12319e-08
G0S2	1q32.2	0.581693	1.19646e-09	3.15252e-08
PTPRE	10q26.2	0.581508	1.21445e-09	3.19569e-08
ZNF512B	20q13.33	0.581477	1.21748e-09	3.19912e-08
GNA12	7p22.3-p22.2	0.581462	1.21899e-09	3.19912e-08
FAM171A2	17q21.31	0.580923	1.27316e-09	3.33687e-08
TARP	7p14.1	0.580624	1.30411e-09	3.41345e-08
TNFRSF18	1p36.33	0.579643	1.41101e-09	3.68839e-08
APCDD1L	20q13.32	0.57933	1.4469e-09	3.7772e-08
MGAM	7q34	0.579089	1.47515e-09	3.84493e-08
CLEC4G	19p13.2	0.579067	1.47768e-09	3.84493e-08
KIF17	1p36.12	0.579058	1.47879e-09	3.84493e-08
CALHM5	6q22.1	0.579042	1.48061e-09	3.84493e-08
SLC47A1	17p11.2	0.579011	1.48427e-09	3.84938e-08
PRKAR2B	7q22.3	0.578857	1.50268e-09	3.89203e-08
CTSK	1q21.3	0.578719	1.51944e-09	3.93029e-08
ZNF154	19q13.43	0.578564	1.53827e-09	3.97381e-08
OSCAR	19q13.42	0.578302	1.5708e-09	4.05255e-08
CSF2RA	Xp22.33 and Yp11.2	0.577917	1.61984e-09	4.17361e-08
ECSCR	5q31.2	0.577778	1.63784e-09	4.21452e-08
GYPC	2q14.3	0.577547	1.66828e-09	4.28727e-08
NLGN4X	Xp22.32-p22.31	0.57747	1.67855e-09	4.30806e-08
PDE2A	11q13.4	0.577424	1.68474e-09	4.31835e-08
GPR171	3q25.1	0.577254	1.70762e-09	4.37133e-08
NOTCH4	6p21.32	0.576715	1.78242e-09	4.55692e-08
COL18A1	21q22.3	0.576576	1.80216e-09	4.60143e-08
ANGPTL2	9q33.3	0.576361	1.83327e-09	4.67484e-08
CXCR4	2q22.1	0.576314	1.84001e-09	4.68598e-08
PYGO1	15q21.3	0.576207	1.85566e-09	4.71976e-08
IGFBP5	2q35	0.576145	1.8649e-09	4.73718e-08
NRP2	2q33.3	0.575883	1.90401e-09	4.83033e-08
NIBAN1	1q25.3	0.575837	1.911e-09	4.84184e-08
CHSY3	5q23.3	0.575729	1.92738e-09	4.87712e-08
EMP3	19q13.33	0.575636	1.94154e-09	4.90666e-08
C1R	12p13.31	0.57542	1.97496e-09	4.98475e-08
AMPH	7p14.1	0.575297	1.9943e-09	5.02688e-08
COL1A2	7q21.3	0.575282	1.99673e-09	5.02688e-08
DCN	12q21.33	0.575128	2.02119e-09	5.08199e-08
ABCD2	12q12	0.575002	2.04127e-09	5.12598e-08
MIAT	22q12.1	0.574958	2.04843e-09	5.13742e-08
HLA-DRB1	6p21.32	0.57485	2.06594e-09	5.17479e-08
ZNF135	19q13.43	0.574758	2.08107e-09	5.20609e-08
CETP	16q13	0.574588	2.10908e-09	5.2695e-08
CRISPLD2	16q24.1	0.574526	2.11935e-09	5.28849e-08
FKBP14	7p14.3	0.574449	2.13226e-09	5.31401e-08
HCST	19q13.12	0.574234	2.16882e-09	5.39831e-08
CD244	1q23.3	0.574095	2.19263e-09	5.45072e-08
RIC1	9p24.1	0.573925	2.22207e-09	5.51699e-08
TPSAB1	16p13.3	0.573633	2.27383e-09	5.63841e-08
EBF3	10q26.3	0.573432	2.3099e-09	5.72069e-08
MRAS	3q22.3	0.57334	2.32674e-09	5.75518e-08
PTX3	3q25.32	0.572954	2.39815e-09	5.92441e-08
SERPINE1	7q22.1	0.572877	2.41268e-09	5.95288e-08
CCDC80	3q13.2	0.571691	2.6474e-09	6.52389e-08
CCR8	3p22.1	0.571666	2.65241e-09	6.5281e-08
ZNF831	20q13.32	0.5716	2.66613e-09	6.5537e-08
CD8A	2p11.2	0.571475	2.69237e-09	6.60975e-08
SYDE1	19p13.12	0.571459	2.69561e-09	6.60975e-08
CST7	20p11.21	0.571367	2.71512e-09	6.64936e-08
CD2	1p13.1	0.571167	2.75787e-09	6.7457e-08
TRAF1	9q33.2	0.570982	2.7979e-09	6.83516e-08
SBNO2	19p13.3	0.570812	2.83508e-09	6.91745e-08
IFIT2	10q23.31	0.570689	2.86242e-09	6.97555e-08
CYYR1	21q21.3	0.570612	2.87963e-09	7.00887e-08
MRO	18q21.2	0.570568	2.88951e-09	7.02428e-08
NLGN2	17p13.1	0.570519	2.90042e-09	7.04215e-08
IL18BP	11q13.4	0.570473	2.91087e-09	7.05885e-08
STOM	9q33.2	0.570334	2.94243e-09	7.12665e-08
MEDAG	13q12.3	0.570288	2.95302e-09	7.14356e-08
PIAS3	1q21.1	0.57018	2.97788e-09	7.1949e-08
C3	19p13.3	0.570149	2.98502e-09	7.20335e-08
SLC31A2	9q32	0.570088	2.99934e-09	7.22031e-08
NUAK1	12q23.3	0.570088	2.99934e-09	7.22031e-08
TIMP2	17q25.3	0.570041	3.01013e-09	7.23748e-08
POMC	2p23.3	0.569804	3.06621e-09	7.36337e-08
ATP8A2	13q12.13	0.569748	3.07945e-09	7.38619e-08
CD7	17q25.3	0.56961	3.11263e-09	7.45675e-08
PODXL	7q32.3	0.569548	3.12754e-09	7.48341e-08
FBXL7	5p15.1	0.569502	3.13877e-09	7.50121e-08
TBC1D10C	11q13.2	0.569302	3.18788e-09	7.60938e-08
SULF1	8q13.2-q13.3	0.569178	3.21846e-09	7.67313e-08
ARL4C	2q37.1	0.568824	3.30797e-09	7.87702e-08
ADAR	1q21.3	0.568685	3.34363e-09	7.95238e-08
CLEC10A	17p13.1	0.568562	3.37565e-09	8.01888e-08
IL9R	Xq28 and Yq12	0.568531	3.3837e-09	8.02837e-08
HLA-DQA1	6p21.32	0.567992	3.52756e-09	8.35968e-08
SHISAL1	22q13.31	0.567653	3.62096e-09	8.57077e-08
PIEZO2	18p11.22-p11.21	0.567329	3.71233e-09	8.77653e-08
S100A9	1q21.3	0.567267	3.72998e-09	8.80773e-08
TMEM86A	11p15.1	0.567236	3.73883e-09	8.81812e-08
CD109	6q13	0.567129	3.76999e-09	8.88097e-08
EGFLAM	5p13.2-p13.1	0.567113	3.77446e-09	8.88097e-08
RFTN1	3p24.3	0.56699	3.81041e-09	8.9549e-08
SNED1	2q37.3	0.566589	3.92951e-09	9.22387e-08
SPRED3	19q13.2	0.56633	4.00835e-09	9.39779e-08
ITGA1	5q11.2	0.566204	4.04739e-09	9.47808e-08
STC1	8p21.2	0.56608	4.08582e-09	9.55677e-08
UCN2	3p21.31	0.565988	4.11487e-09	9.61336e-08
LTA	6p21.33	0.565957	4.1246e-09	9.62472e-08
CLEC14A	14q21.1	0.565803	4.17357e-09	9.72752e-08
CD200R1	3q13.2	0.565618	4.23307e-09	9.85458e-08
OLIG1	21q22.11	0.565592	4.24143e-09	9.86244e-08
FZD4	11q14.2	0.565556	4.25308e-09	9.87793e-08
ADARB1	21q22.3	0.565541	4.2581e-09	9.87799e-08
IRF4	6p25.3	0.565464	4.28327e-09	9.92475e-08
GSDMC	8q24.21	0.565199	4.37081e-09	1.01158e-07
CCR3	3p21.31	0.564746	4.52459e-09	1.04526e-07
SPARC	5q33.1	0.56474	4.52694e-09	1.04526e-07
CD6	11q12.2	0.564539	4.59664e-09	1.06012e-07
PTPN7	1q32.1	0.564385	4.65096e-09	1.0714e-07
BMP1	8p21.3	0.564339	4.66737e-09	1.07393e-07
TRABD2A	2p11.2	-0.563799	4.86301e-09	1.11765e-07
SYNE3	14q32.13	0.563784	4.86871e-09	1.11766e-07
SPN	16p11.2	0.563645	4.92033e-09	1.1282e-07
LEP	7q32.1	0.563615	4.93165e-09	1.12948e-07
RTN1	14q23.1	0.56343	5.00167e-09	1.1442e-07
SH3PXD2A	10q24.33	0.563368	5.02514e-09	1.14824e-07
FAM168A	11q13.4	0.563291	5.05463e-09	1.15365e-07
MCAM	11q23.3	0.563137	5.11411e-09	1.16588e-07
MEI1	22q13.2	0.562628	5.31518e-09	1.21032e-07
NXPE3	3q12.3	0.562582	5.33383e-09	1.21317e-07
FUT11	10q22.2	0.562459	5.38387e-09	1.22315e-07
SPOCD1	1p35.2	0.562428	5.39645e-09	1.2246e-07
SORCS2	4p16.1	0.562382	5.41537e-09	1.22748e-07
CACNA2D1	7q21.11	0.562353	5.42713e-09	1.22874e-07
SBSN	19q13.12	0.562138	5.51614e-09	1.24747e-07
MEF2C	5q14.3	0.561996	5.57554e-09	1.25946e-07
CALCRL	2q32.1	0.561873	5.62774e-09	1.2698e-07
IQCA1	2q37.2-q37.3	0.561857	5.6343e-09	1.26983e-07
PDE4DIP	1q21.2	0.561811	5.65402e-09	1.27283e-07
HRH4	18q11.2	0.561446	5.8123e-09	1.30697e-07
FAM225B	9q32	0.561303	5.87532e-09	1.31965e-07
RAB33A	Xq26.1	0.561087	5.97168e-09	1.33977e-07
GLT8D2	12q23.3	0.560794	6.10489e-09	1.3681e-07
SERPINF1	17p13.3	0.560671	6.16182e-09	1.3793e-07
EVC	4p16.2	0.560486	6.24817e-09	1.39705e-07
IFI16	1q23.1	0.560332	6.32101e-09	1.41174e-07
NDST2	10q22.2	0.560255	6.35773e-09	1.41834e-07
PARP15	3q21.1	0.560178	6.39466e-09	1.42409e-07
IGSF21	1p36.13	0.560171	6.39792e-09	1.42409e-07
TCTEX1D1	1p31.3	0.560039	6.46165e-09	1.43666e-07
PEAK3	19p13.3	0.559916	6.52176e-09	1.4484e-07
HTR2A	13q14.2	0.559805	6.57632e-09	1.45888e-07
DCHS1	11p15.4	0.559777	6.59002e-09	1.46028e-07
APOL3	22q12.3	0.559669	6.64358e-09	1.4705e-07
RNF213	17q25.3	0.559469	6.74416e-09	1.4911e-07
TPST1	7q11.21	0.559207	6.87788e-09	1.51897e-07
BDKRB2	14q32.2	0.559176	6.89378e-09	1.52078e-07
LINC01366	5q35.1	0.558838	7.07032e-09	1.55799e-07
FAM110B	8q12.1	0.558821	7.07915e-09	1.5582e-07
APOL4	22q12.3	0.558667	7.16122e-09	1.57451e-07
RAB8B	15q22.2	0.558636	7.17774e-09	1.5764e-07
TRPC3	4q27	0.558398	7.30655e-09	1.6029e-07
GLI2	2q14.2	0.557881	7.59414e-09	1.66415e-07
ESAM	11q24.2	0.557681	7.70842e-09	1.68546e-07
FAM124A	13q14.3	0.557681	7.70842e-09	1.68546e-07
PALMD	1p21.2	0.557619	7.74392e-09	1.69135e-07
KCNJ5	11q24.3	0.557486	7.82096e-09	1.7063e-07
FLRT2	14q31.3	0.557295	7.93284e-09	1.7288e-07
CERCAM	9q34.11	0.557126	8.03356e-09	1.74882e-07
CACNA1E	1q25.3	0.556672	8.30917e-09	1.80683e-07
RAB39A	11q22.3	0.556654	8.32026e-09	1.80726e-07
NCBP2AS2	3q29	-0.556571	8.37177e-09	1.81645e-07
C11ORF21	11p15.5	0.556256	8.56985e-09	1.8574e-07
TSPYL5	8q22.1	0.55614	8.64419e-09	1.87146e-07
SYNJ1	21q22.11	0.556062	8.69372e-09	1.88012e-07
DAPK1	9q21.33	0.556001	8.73354e-09	1.88667e-07
ITM2A	Xq21.1	0.555939	8.77353e-09	1.89325e-07
UGCG	9q31.3	0.555816	8.85404e-09	1.90854e-07
APOE	19q13.32	0.555723	8.91489e-09	1.91956e-07
EPB41L3	18p11.31	0.555523	9.04809e-09	1.94613e-07
NXN	17p13.3	0.555431	9.11021e-09	1.95736e-07
PDE6G	17q25.3	0.555121	9.32142e-09	2.00057e-07
UNC13A	19p13.11	0.554999	9.40553e-09	2.01643e-07
SUSD2	22q11.23	0.554907	9.46999e-09	2.02805e-07
MMP8	11q22.2	0.554824	9.52764e-09	2.03546e-07
PAPLN	14q24.2	0.554814	9.53488e-09	2.03546e-07
CD72	9p13.3	0.554799	9.54573e-09	2.03546e-07
CDH11	16q21	0.554799	9.54573e-09	2.03546e-07
CD74	5q33.1	0.554737	9.58927e-09	2.04255e-07
UNC5B	10q22.1	0.554321	9.88816e-09	2.10394e-07
FICD	12q23.3	0.554198	9.97841e-09	2.12087e-07
AMOTL1	11q21	0.553843	1.02423e-08	2.17229e-07
CXCR6	3p21.31	0.553843	1.02423e-08	2.17229e-07
TMEM156	4p14	0.553304	1.06567e-08	2.25776e-07
ITPRIP	10q25.1	0.553011	1.08883e-08	2.3019e-07
GRIN3A	9q31.1	0.553011	1.08883e-08	2.3019e-07
TTYH2	17q25.1	0.552888	1.09873e-08	2.32034e-07
PHLDB2	3q13.2	0.552841	1.10246e-08	2.32574e-07
PHACTR1	6p24.1	0.552564	1.12511e-08	2.37101e-07
CD38	4p15.32	0.55241	1.13789e-08	2.39538e-07
TLN1	9p13.3	0.552256	1.1508e-08	2.41999e-07
VAV1	19p13.3	0.552024	1.17044e-08	2.45867e-07
CAV1	7q31.2	0.551932	1.17838e-08	2.47273e-07
AKT3	1q43-q44	0.551917	1.17971e-08	2.4729e-07
SH2D1A	Xq25	0.551624	1.20524e-08	2.52372e-07
STK10	5q35.1	0.551577	1.20931e-08	2.52959e-07
GBP1P1	1p22.2	0.551374	1.22738e-08	2.56466e-07
MAP3K3	17q23.3	0.5513	1.23406e-08	2.5759e-07
SLC2A6	9q34.2	0.550946	1.26638e-08	2.64058e-07
PLXDC2	10p12.31	0.550776	1.28212e-08	2.6706e-07
DNAJC19	3q26.33	-0.550724	1.28697e-08	2.67788e-07
FERMT3	11q13.1	0.550684	1.29079e-08	2.683e-07
TBX2	17q23.2	0.550375	1.32008e-08	2.741e-07
HSPG2	1p36.12	0.550144	1.34246e-08	2.78456e-07
ARSI	5q32	0.550067	1.35001e-08	2.79727e-07
IL18R1	2q12.1	0.549543	1.40237e-08	2.90273e-07
CHST3	10q22.1	0.549281	1.42928e-08	2.95533e-07
IL3RA	Xp22.33 and Yp11.2	0.549219	1.43568e-08	2.96547e-07
PTHLH	12p11.22	0.548957	1.46319e-08	3.01915e-07
WDR7	18q21.31	0.548896	1.46974e-08	3.0295e-07
SLC35G2	3q22.3	0.54868	1.49287e-08	3.07398e-07
EFS	14q11.2	0.548618	1.49955e-08	3.08451e-07
TENM4	11q14.1	0.548233	1.5419e-08	3.16835e-07
GZMK	5q11.2	0.547734	1.59844e-08	3.28111e-07
PDE10A	6q27	0.547354	1.64279e-08	3.36866e-07
LPAR4	Xq21.1	0.547032	1.68134e-08	3.44414e-07
ADPRH	3q13.33	0.546908	1.69651e-08	3.47162e-07
OLFML1	11p15.4	0.546877	1.70028e-08	3.47573e-07
APOBEC3G	22q13.1	0.54683	1.70594e-08	3.48371e-07
IL6R	1q21.3	0.546769	1.71352e-08	3.49559e-07
MAMLD1	Xq28	0.54626	1.77729e-08	3.62194e-07
TMEM204	16p13.3	0.54569	1.85149e-08	3.76926e-07
PCOLCE	7q22.1	0.545228	1.91381e-08	3.89213e-07
VSTM1	19q13.42	0.545192	1.91865e-08	3.89797e-07
ZNF641	12q13.11	0.544981	1.94786e-08	3.95325e-07
F13A1	6p25.1	0.544966	1.95e-08	3.95355e-07
SSTR2	17q25.1	0.54495	1.95215e-08	3.95386e-07
RGS2	1q31.2	0.544811	1.9716e-08	3.98916e-07
TBXA2R	19p13.3	0.54475	1.9803e-08	4.00268e-07
TNC	9q33.1	0.544626	1.99782e-08	4.03396e-07
CCR4	3p22.3	0.544397	2.03075e-08	4.09628e-07
CSMD2	1p35.1	0.54438	2.03329e-08	4.09722e-07
EID3	12q23.3	0.544287	2.04675e-08	4.12015e-07
PDGFRL	8p22	0.544133	2.06936e-08	4.16144e-07
ADCY4	14q12	0.544118	2.07164e-08	4.16179e-07
FILIP1	6q14.1	0.544072	2.07848e-08	4.17129e-07
RUNX1T1	8q21.3	0.543933	2.09912e-08	4.20846e-07
GLIPR2	9p13.3	0.543871	2.10836e-08	4.2227e-07
LINGO1	15q24.3	0.543843	2.11268e-08	4.22707e-07
BCL2L11	2q13	0.543594	2.15042e-08	4.29823e-07
MEX3B	15q25.2	0.543424	2.17651e-08	4.346e-07
ANTXR1	2p13.3	0.543393	2.18129e-08	4.35115e-07
LATS2	13q12.11	0.542885	2.26156e-08	4.50673e-07
PLA2G2D	1p36.12	0.5426	2.30768e-08	4.59401e-07
TRIM46	1q22	0.542546	2.31664e-08	4.6072e-07
COLEC12	18p11.32	0.542361	2.34721e-08	4.66332e-07
TNFRSF4	1p36.33	0.542253	2.36523e-08	4.6944e-07
GIPC3	19p13.3	0.542191	2.37558e-08	4.71022e-07
LZTS1	8p21.3	0.542006	2.4069e-08	4.76754e-07
SERPING1	11q12.1	0.541636	2.47072e-08	4.88907e-07
FGD5	3p25.1	0.541421	2.50869e-08	4.95925e-07
WWTR1	3q25.1	0.541159	2.55555e-08	5.04683e-07
FNDC1	6q25.3	0.540912	2.60042e-08	5.13031e-07
BEST1	11q12.3	0.540866	2.60891e-08	5.14194e-07
TSPAN11	12p11.21	0.540773	2.62598e-08	5.17044e-07
ZSWIM8	10q22.2	0.540604	2.65755e-08	5.2274e-07
GPR132	14q32.33	0.540398	2.6964e-08	5.29854e-07
CD3E	11q23.3	0.540342	2.70706e-08	5.31421e-07
TBC1D2B	15q24.3-q25.1	0.540296	2.71588e-08	5.32625e-07
HS3ST2	16p12.2	0.540278	2.71927e-08	5.32762e-07
GIT2	12q24.11	0.540126	2.74848e-08	5.37952e-07
CYLD	16q12.1	0.540095	2.75445e-08	5.38588e-07
PTGFR	1p31.1	0.53971	2.83009e-08	5.52832e-07
NPR2	9p13.3	0.53951	2.87021e-08	5.60115e-07
SLC2A14	12p13.31	0.539402	2.89203e-08	5.63818e-07
PDGFRA	4q12	0.539186	2.93615e-08	5.71856e-07
FASLG	1q24.3	0.53914	2.94569e-08	5.7315e-07
LIPN	10q23.31	0.538951	2.98486e-08	5.80118e-07
ZEB1	10p11.22	0.538939	2.98737e-08	5.80118e-07
ADORA3	1p13.2	0.538878	3.0003e-08	5.82058e-07
RASGRP2	11q13.1	0.538646	3.04929e-08	5.90982e-07
GLIPR1	12q21.2	0.538616	3.05587e-08	5.91679e-07
CXCR2P1	2q35	0.538518	3.07674e-08	5.95138e-07
IKZF3	17q12-q21.1	0.538038	3.18182e-08	6.14812e-07
HTRA4	8p11.22	0.538025	3.18467e-08	6.14812e-07
FLT1	13q12.3	0.537999	3.19053e-08	6.15344e-07
CD27	12p13.31	0.53783	3.22855e-08	6.22069e-07
MPDZ	9p23	0.537645	3.27051e-08	6.29541e-07
OGFRL1	6q13	0.537429	3.32012e-08	6.38469e-07
TCP11L1	11p13	0.537367	3.33442e-08	6.40598e-07
SIGLEC11	19q13.33	0.537334	3.34216e-08	6.41461e-07
NID1	1q42.3	0.537229	3.36683e-08	6.44944e-07
VSTM4	10q11.23	0.537229	3.36683e-08	6.44944e-07
CILP	15q22.31	0.537121	3.39224e-08	6.49183e-07
EXOC3L2	19q13.32	0.536812	3.46585e-08	6.6263e-07
MYCT1	6q25.2	0.536288	3.59449e-08	6.86562e-07
THEMIS	6q22.33	0.535996	3.66835e-08	6.99994e-07
NUMBL	19q13.2	0.535656	3.75568e-08	7.15967e-07
FYN	6q21	0.535487	3.80008e-08	7.23735e-07
SCN1B	19q13.11	0.535364	3.83269e-08	7.29243e-07
EVC2	4p16.2	0.535271	3.85732e-08	7.33225e-07
SAMD8	10q22.2	0.535256	3.86144e-08	7.33304e-07
CDH13	16q23.3	0.534917	3.95315e-08	7.49999e-07
ISL2	15q24.3	0.534701	4.01258e-08	7.60545e-07
NTRK1	1q23.1	0.534501	4.06836e-08	7.7038e-07
CECR7	22q11.1	0.534476	4.07543e-08	7.70981e-07
CCDC58	3q21.1	-0.534439	4.08589e-08	7.71485e-07
ADAMTS10	19p13.2	0.534439	4.08589e-08	7.71485e-07
OLR1	12p13.2	0.534408	4.0946e-08	7.72393e-07
INPP4A	2q11.2	0.5341	4.18267e-08	7.88253e-07
CEP170P1	4q26	0.533846	4.25655e-08	8.01414e-07
PYHIN1	1q23.1	0.533747	4.28557e-08	8.0611e-07
TSPAN32	11p15.5	0.533666	4.30975e-08	8.0989e-07
RASGRF2	5q14.1	0.533622	4.32274e-08	8.1156e-07
FAM162A	3q21.1	-0.533221	4.44366e-08	8.33471e-07
CPVL	7p14.3	0.533113	4.47677e-08	8.38885e-07
HPGDS	4q22.3	0.532938	4.53102e-08	8.48248e-07
CTSB	8p23.1	0.532882	4.54849e-08	8.50714e-07
PKD2	4q22.1	0.532312	4.73013e-08	8.83851e-07
F2R	5q13.3	0.532266	4.74516e-08	8.85822e-07
KRBA1	7q36.1	0.532189	4.7703e-08	8.89677e-07
MMP9	20q13.12	0.532081	4.80572e-08	8.95438e-07
DIO2	14q31.1	0.53185	4.88245e-08	9.08881e-07
IDO1	8p11.21	0.531634	4.95513e-08	9.21542e-07
EOMES	3p24.1	0.531439	5.02179e-08	9.33063e-07
CD68	17p13.1	0.530925	5.20124e-08	9.65498e-07
GZMM	19p13.3	0.530802	5.24521e-08	9.72749e-07
EML1	14q32.2	0.530694	5.28398e-08	9.79021e-07
SPON2	4p16.3	0.53057	5.32862e-08	9.86368e-07
WDR86	7q36.1	0.530447	5.37362e-08	9.93768e-07
PARL	3q27.1	-0.529923	5.56893e-08	1.02797e-06
MMP1	11q22.2	0.529923	5.56893e-08	1.02797e-06
PPM1F	22q11.22	0.529861	5.59235e-08	1.03133e-06
AKAP12	6q25.1	0.529846	5.59822e-08	1.03145e-06
LDOC1	Xq27.1	0.529815	5.60998e-08	1.0318e-06
KCND2	7q31.31	0.529814	5.61058e-08	1.0318e-06
SLAMF6	1q23.2-q23.3	0.529769	5.62765e-08	1.03398e-06
ADAMTS9	3p14.1	0.529414	5.76496e-08	1.05725e-06
JAM2	21q21.3	0.529414	5.76496e-08	1.05725e-06
BTN2A2	6p22.2	0.529399	5.771e-08	1.05738e-06
CYTIP	2q24.1	0.529214	5.84397e-08	1.06975e-06
ZBTB32	19q13.12	0.528937	5.95508e-08	1.08909e-06
NBPF9	1q21.2	0.528582	6.09997e-08	1.11455e-06
TWIST2	2q37.3	0.528515	6.1278e-08	1.11861e-06
CHRNA6	8p11.21	0.528219	6.25212e-08	1.13968e-06
OLFML2B	1q23.3	0.528212	6.25475e-08	1.13968e-06
KCNN2	5q22.3	0.528091	6.3063e-08	1.14801e-06
FOSL2	2p23.2	0.527596	6.52105e-08	1.18602e-06
CLC	19q13.2	0.527577	6.52923e-08	1.18641e-06
SLFN12	17q12	0.527534	6.54826e-08	1.18878e-06
RAB39B	Xq28	0.527473	6.57559e-08	1.19265e-06
CSF2	5q31.1	0.527448	6.58665e-08	1.19356e-06
COX5B	2q11.2	-0.527272	6.66514e-08	1.20668e-06
HCN2	19p13.3	0.527257	6.67208e-08	1.20683e-06
HTR1B	6q14.1	0.527209	6.6937e-08	1.20963e-06
DAAM2	6p21.2	0.526995	6.79106e-08	1.22611e-06
DIRC3	2q35	0.526761	6.89896e-08	1.24439e-06
FAM160B1	10q25.3	0.526748	6.90488e-08	1.24439e-06
RGS4	1q23.3	0.526594	6.97695e-08	1.25623e-06
WDR81	17p13.3	0.526548	6.9987e-08	1.259e-06
SELP	1q24.2	0.525823	7.34812e-08	1.32066e-06
FAT3	11q14.3	0.525777	7.37098e-08	1.32357e-06
BMP6	6p24.3	0.5257	7.40923e-08	1.32923e-06
GUCA1A	6p21.1	0.525623	7.44787e-08	1.33495e-06
DTHD1	4p14	0.525445	7.53723e-08	1.34974e-06
DKK3	11p15.3	0.525361	7.57977e-08	1.35613e-06
MAP1A	15q15.3	0.525253	7.63481e-08	1.36475e-06
POLR2H	3q27.1	-0.525222	7.65061e-08	1.36634e-06
APLP1	19q13.12	0.524945	7.79419e-08	1.39072e-06
BNC2	9p22.3-p22.2	0.524837	7.85071e-08	1.39955e-06
PNMA1	14q24.3	0.524806	7.86693e-08	1.40118e-06
TM4SF18	3q25.1	0.524652	7.94852e-08	1.41444e-06
TLL1	4q32.3	0.524313	8.13085e-08	1.44558e-06
RBMS3	3p24.1	0.524236	8.17284e-08	1.45174e-06
SLC38A7	16q21	0.524205	8.1897e-08	1.45343e-06
LMO2	11p13	0.523912	8.35147e-08	1.48081e-06
MILR1	17q23.3	0.523727	8.4552e-08	1.49787e-06
THY1	11q23.3	0.523589	8.53381e-08	1.51044e-06
FAP	2q24.2	0.523342	8.67527e-08	1.5341e-06
PCDHGA4	5q31.3	0.523288	8.7063e-08	1.53822e-06
DZIP1L	3q22.3	0.523219	8.74684e-08	1.544e-06
SLC6A17	1p13.3	0.522965	8.89601e-08	1.56893e-06
CLIP4	2p23.2	0.522772	9.011e-08	1.5878e-06
ACKR3	2q37.3	0.522726	9.03876e-08	1.59127e-06
ST6GALNAC5	1p31.1	0.522464	9.19759e-08	1.61658e-06
EBF1	5q33.3	0.522448	9.20701e-08	1.61658e-06
PSTPIP1	15q24.3	0.522448	9.20701e-08	1.61658e-06
STAT1	2q32.2	0.522402	9.23534e-08	1.62011e-06
CPXM1	20p13	0.522263	9.32083e-08	1.63366e-06
HLX	1q41	0.522124	9.40707e-08	1.64732e-06
DCANP1	5q31.1	0.521934	9.52685e-08	1.66535e-06
SLC16A7	12q14.1	0.521934	9.52685e-08	1.66535e-06
KLRG1	12p13.31	0.521431	9.8498e-08	1.71876e-06
MEIS3	19q13.32	0.521431	9.8498e-08	1.71876e-06
S1PR4	19p13.3	0.521354	9.9002e-08	1.72604e-06
MAGED4B	Xp11.22	0.520891	1.02078e-07	1.77809e-06
TP73-AS1	1p36.32	0.520814	1.02599e-07	1.7856e-06
PTGS1	9q33.2	0.520799	1.02704e-07	1.78585e-06
EBF2	8p21.2	0.520688	1.03457e-07	1.79737e-06
SLITRK2	Xq27.3	0.520633	1.03834e-07	1.80234e-06
BGN	Xq28	0.520599	1.04073e-07	1.80332e-06
MATK	19p13.3	0.520599	1.04073e-07	1.80332e-06
ADAMTS5	21q21.3	0.520444	1.05137e-07	1.82017e-06
ZAP70	2q11.2	0.520337	1.05889e-07	1.83158e-06
HIVEP3	1p34.2	0.520275	1.0632e-07	1.83744e-06
FIGN	2q24.3	0.520208	1.06794e-07	1.84401e-06
CDC42SE1	1q21.3	0.520059	1.07845e-07	1.86053e-06
GZMH	14q12	0.519843	1.0939e-07	1.88554e-06
CTHRC1	8q22.3	0.51972	1.10282e-07	1.89927e-06
VAMP5	2p11.2	0.519705	1.10394e-07	1.89954e-06
ANKRD1	10q23.31	0.519574	1.11345e-07	1.91424e-06
ZBED2	3q13.13	0.519504	1.1186e-07	1.92143e-06
AMPD3	11p15.4	0.519458	1.12201e-07	1.92561e-06
MEF2D	1q22	0.519412	1.12543e-07	1.92981e-06
FAM110D	1p36.11	0.519304	1.13345e-07	1.94187e-06
FGFR1	8p11.23	0.519073	1.15081e-07	1.96991e-06
SULT1C4	2q12.3	0.519042	1.15314e-07	1.9705e-06
LOXL1	15q24.1	0.519042	1.15314e-07	1.9705e-06
AGAP2	12q14.1	0.518857	1.16724e-07	1.99287e-06
PIK3C3	18q12.3	0.518795	1.17198e-07	1.99923e-06
FBLN1	22q13.31	0.518749	1.17554e-07	2.00359e-06
MDFIC	7q31.1-q31.2	0.518657	1.1827e-07	2.01405e-06
SYNE1	6q25.2	0.51858	1.1887e-07	2.02253e-06
FGF7	15q21.2	0.518348	1.20687e-07	2.05167e-06
HOXB2	17q21.32	0.518333	1.20809e-07	2.05199e-06
ZNF385A	12q13.13	0.518071	1.22902e-07	2.08574e-06
KCNJ10	1q23.2	0.517932	1.24023e-07	2.10298e-06
BICD1	12p11.21	0.517809	1.25029e-07	2.11821e-06
RNF165	18q21.1	0.517647	1.26362e-07	2.13897e-06
SELE	1q24.2	0.517593	1.26807e-07	2.14466e-06
AEBP1	7p13	0.51747	1.27834e-07	2.16018e-06
C1ORF54	1q21.2	0.517208	1.30042e-07	2.19563e-06
DZIP1	13q32.1	0.517192	1.30173e-07	2.19597e-06
IGFLR1	19q13.12	0.5171	1.30962e-07	2.20739e-06
LAMC1	1q25.3	0.516992	1.31888e-07	2.22111e-06
LILRA4	19q13.42	0.51693	1.32421e-07	2.22818e-06
JAK2	9p24.1	0.516114	1.39664e-07	2.34806e-06
CCL23	17q12	0.516085	1.39921e-07	2.35039e-06
NAV1	1q32.1	0.516037	1.40366e-07	2.35587e-06
LGALS1	22q13.1	0.515913	1.41497e-07	2.37284e-06
LIPA	10q23.31	0.515882	1.41781e-07	2.37559e-06
P3H1	1p34.2	0.515759	1.42923e-07	2.39269e-06
WARS	14q32.2	0.515713	1.43354e-07	2.39739e-06
CPNE5	6p21.2	0.515697	1.43497e-07	2.39739e-06
ZNF454	5q35.3	0.51569	1.43567e-07	2.39739e-06
COL6A5	3q22.1	0.515589	1.44512e-07	2.41114e-06
BACH2	6q15	0.515389	1.46401e-07	2.4406e-06
LHX6	9q33.2	0.513771	1.62586e-07	2.70813e-06
CUBN	10p13	0.513725	1.63073e-07	2.71395e-06
TMOD2	15q21.2	0.513478	1.65691e-07	2.75521e-06
GTF2A1	14q31.1	0.513463	1.65856e-07	2.75563e-06
GUCY1A1	4q32.1	0.513232	1.68349e-07	2.79237e-06
TM4SF19	3q29	0.513232	1.68349e-07	2.79237e-06
NR2F1-AS1	5q15	0.513124	1.69525e-07	2.80951e-06
MGC12916	17p12	0.512985	1.71048e-07	2.83238e-06
UGT1A6	2q37.1	-0.512815	1.72927e-07	2.86111e-06
NOVA2	19q13.32	0.512661	1.74653e-07	2.88724e-06
FMO1	1q24.3	0.512635	1.74951e-07	2.88975e-06
NNMT	11q23.2	0.512615	1.75173e-07	2.89102e-06
CDK14	7q21.13	0.512492	1.76569e-07	2.91163e-06
HSPA7	1q23.3	0.512461	1.7692e-07	2.91498e-06
SVEP1	9q31.3	0.512445	1.77095e-07	2.91545e-06
NCBP2	3q29	-0.512368	1.77976e-07	2.92742e-06
ITGA2B	17q21.31	0.512356	1.78119e-07	2.92742e-06
PAMR1	11p13	0.512307	1.78683e-07	2.93426e-06
CXCL9	4q21.1	0.512291	1.7886e-07	2.93473e-06
FGD6	12q22	0.512137	1.80642e-07	2.96151e-06
ETV3	1q23.1	0.512076	1.81359e-07	2.97081e-06
TTC24	1q22	0.511998	1.82262e-07	2.98312e-06
RHEX	1q32.1	0.5119	1.83414e-07	2.99951e-06
DIRC1	2q32.2	0.511721	1.8554e-07	3.03176e-06
SIGLEC12	19q13.41	0.511659	1.86272e-07	3.04122e-06
NDST1	5q33.1	0.511536	1.87752e-07	3.06285e-06
ECM2	9q22.31	0.51149	1.8831e-07	3.06942e-06
FNDC4	2p23.3	0.511413	1.89243e-07	3.08209e-06
CLECL1	12p13.31	0.511375	1.89701e-07	3.08701e-06
PDE1B	12q13.2	0.511151	1.92449e-07	3.12916e-06
KIAA1614	1q25.3	0.511089	1.93211e-07	3.13896e-06
VEGFC	4q34.3	0.511012	1.94167e-07	3.15191e-06
GPX8	5q11.2	0.510997	1.94359e-07	3.15244e-06
FST	5q11.2	0.510935	1.95128e-07	3.16232e-06
SMIM20	4p15.2	-0.510781	1.97063e-07	3.18846e-06
EBI3	19p13.3	0.510781	1.97063e-07	3.18846e-06
EBF4	20p13	0.510719	1.97842e-07	3.19845e-06
ASGR2	17p13.1	0.510442	2.01385e-07	3.25306e-06
KRT1	12q13.13	0.510221	2.04244e-07	3.29656e-06
TANC1	2q24.2	0.510149	2.05189e-07	3.30912e-06
CYP46A1	14q32.2	0.510104	2.05786e-07	3.31604e-06
THBS2	6q27	0.509995	2.07219e-07	3.33641e-06
LIX1L	1q21.1	0.509949	2.07832e-07	3.34084e-06
FCRL5	1q23.1	0.509949	2.07832e-07	3.34084e-06
TMEM52B	12p13.2	0.509473	2.14236e-07	3.44099e-06
SECTM1	17q25.3	0.509455	2.14474e-07	3.44203e-06
EFEMP1	2p16.1	0.509178	2.18299e-07	3.50057e-06
VPS13B	8q22.2	0.509132	2.18943e-07	3.50805e-06
CARD9	9q34.3	0.509009	2.20668e-07	3.53283e-06
TDO2	4q32.1	0.508993	2.20885e-07	3.53344e-06
SAMD4A	14q22.2	0.508978	2.21102e-07	3.53405e-06
CD3D	11q23.3	0.508546	2.27254e-07	3.62946e-06
PLAT	8p11.21	0.508454	2.28593e-07	3.64791e-06
B3GAT1	11q25	0.508392	2.29491e-07	3.65927e-06
CD52	1p36.11	0.508315	2.30617e-07	3.67427e-06
IL11	19q13.42	0.508161	2.32884e-07	3.70742e-06
LUM	12q21.33	0.508115	2.33569e-07	3.71532e-06
DYRK3	1q32.1	0.508068	2.34255e-07	3.72325e-06
RIPOR1	16q22.1	0.508053	2.34485e-07	3.7239e-06
TTC7B	14q32.11	0.507868	2.37252e-07	3.76483e-06
GZMA	5q11.2	0.507776	2.38647e-07	3.78394e-06
GNG11	7q21.3	0.50776	2.38881e-07	3.7846e-06
FAM124B	2q36.2	0.507714	2.39582e-07	3.79267e-06
IGDCC4	15q22.31	0.507606	2.41225e-07	3.81564e-06
PRRG3	Xq28	0.507517	2.4259e-07	3.83416e-06
GPR162	12p13.31	0.507375	2.44784e-07	3.86575e-06
MINDY2	15q21.3-q22.1	0.507359	2.45023e-07	3.86644e-06
RPL38	17q25.1	-0.507252	2.46702e-07	3.88983e-06
VMO1	17p13.2	0.507144	2.48392e-07	3.91336e-06
CMA1	14q12	0.506854	2.52987e-07	3.98259e-06
FERMT2	14q22.1	0.506727	2.55015e-07	4.01131e-06
PDE6B	4p16.3	0.506512	2.58514e-07	4.06313e-06
CAMK4	5q22.1	0.506454	2.59459e-07	4.07474e-06
KCND1	Xp11.23	0.506203	2.63593e-07	4.13638e-06
SNX18	5q11.2	0.506096	2.65393e-07	4.16133e-06
SIRPG	20p13	0.506065	2.65909e-07	4.16612e-06
ZNF699	19p13.2	0.505941	2.67984e-07	4.19531e-06
ATP5MPL	14q32.33	-0.50588	2.69027e-07	4.20831e-06
LNPEP	5q15	0.505834	2.69812e-07	4.21726e-06
MAPK12	22q13.33	0.505649	2.72974e-07	4.26331e-06
FAM171B	2q32.1	0.505556	2.74568e-07	4.28482e-06
TGFB3	14q24.3	0.505495	2.75636e-07	4.29809e-06
ATP9B	18q23	0.505479	2.75903e-07	4.29888e-06
RGL1	1q25.3	0.505433	2.76707e-07	4.30801e-06
SCARF2	22q11.21	0.505186	2.81033e-07	4.36848e-06
COA3	17q21.2	-0.505186	2.81033e-07	4.36848e-06
GSDME	7p15.3	0.504893	2.86253e-07	4.44613e-06
NDUFB5	3q26.33	-0.504724	2.89317e-07	4.4902e-06
SS18L2	3p22.1	-0.50457	2.9213e-07	4.5303e-06
THBS1	15q14	0.504369	2.95825e-07	4.58401e-06
CXCL6	4q13.3	0.503815	3.06291e-07	4.74247e-06
CHSY1	15q26.3	0.503013	3.2203e-07	4.98227e-06
ANXA1	9q21.13	0.502967	3.22961e-07	4.99278e-06
ST3GAL5	2p11.2	0.502874	3.24831e-07	5.01776e-06
EGR2	10q21.3	0.502751	3.2734e-07	5.05257e-06
CHRD	3q27.1	0.50272	3.2797e-07	5.05836e-06
BIRC3	11q22.2	0.502643	3.2955e-07	5.07877e-06
RORA	15q22.2	0.502489	3.32733e-07	5.12383e-06
MAP1B	5q13.2	0.50232	3.36267e-07	5.17423e-06
PEG3	19q13.43	0.50215	3.39837e-07	5.22509e-06
COX6A1	12q24.31|12q24.2	-0.501903	3.45094e-07	5.29769e-06
S1PR2	19p13.2	0.501903	3.45094e-07	5.29769e-06
CYP1B1	2p22.2	0.501718	3.49087e-07	5.35483e-06
RECQL	12p12.1	0.501472	3.5448e-07	5.43334e-06
COL11A1	1p21.1	0.501117	3.6237e-07	5.54998e-06
SLC2A5	1p36.23	0.500932	3.66553e-07	5.6097e-06
CNTNAP1	17q21.2	0.500763	3.70427e-07	5.66024e-06
HCFC2	12q23.3	0.500763	3.70427e-07	5.66024e-06
ZMIZ1	10q22.3	0.500624	3.73626e-07	5.70471e-06
CPEB1	15q25.2	0.500505	3.76396e-07	5.7396e-06
GPR85	7q31.1	0.500501	3.76491e-07	5.7396e-06
NKAPL	6p22.1	0.500268	3.81964e-07	5.81548e-06
UNC5A	5q35.2	0.500264	3.82056e-07	5.81548e-06
ANGPTL4	19p13.2	0.500193	3.83745e-07	5.83671e-06
RDH8	19p13.2	0.499842	3.92164e-07	5.96017e-06
NFKB2	10q24.32	0.49973	3.94876e-07	5.99679e-06
CCL5	17q12	0.499422	4.02467e-07	6.10737e-06
NR4A3	9q31.1	0.499376	4.03617e-07	6.12013e-06
SETX	9q34.13	0.499098	4.10585e-07	6.22102e-06
TRIM69	15q21.1	0.499068	4.11366e-07	6.22809e-06
P4HA3	11q13.4	0.499021	4.12541e-07	6.2411e-06
GPR137B	1q42.3	0.498621	4.22854e-07	6.39223e-06
ANGPT1	8q23.1	0.498482	4.2648e-07	6.43722e-06
GLIS2	16p13.3	0.498482	4.2648e-07	6.43722e-06
FCRL6	1q23.2	0.498397	4.28712e-07	6.46596e-06
TREML3P	6p21.1	0.497902	4.41957e-07	6.66066e-06
KIF26B	1q44	0.497865	4.42958e-07	6.67066e-06
MIR155HG	-	0.497696	4.47594e-07	6.73535e-06
LRRC32	11q13.5	0.497603	4.50142e-07	6.76855e-06
IKBIP	12q23.1	0.497495	4.53132e-07	6.80834e-06
SGTB	5q12.3	0.497449	4.54419e-07	6.81733e-06
SLC16A2	Xq13.2	0.497449	4.54419e-07	6.81733e-06
TGM2	20q11.23	0.497434	4.54849e-07	6.8186e-06
ITGA11	15q23	0.497064	4.65282e-07	6.96973e-06
RASIP1	19q13.33	0.497033	4.66162e-07	6.97762e-06
CPZ	4p16.1	0.497018	4.66602e-07	6.97893e-06
NRIP3	11p15.4	0.496956	4.68368e-07	7.00005e-06
SLC46A2	9q32	0.496925	4.69253e-07	7.00798e-06
MYH10	17p13.1	0.496879	4.70584e-07	7.02256e-06
EDNRA	4q31.22-q31.23	0.496864	4.71028e-07	7.02389e-06
ATP5PD	17q25.1	-0.496848	4.71473e-07	7.02523e-06
ATP10A	15q12	0.496787	4.73256e-07	7.04649e-06
ANAPC13	3q22.2	-0.496694	4.75942e-07	7.07584e-06
SRGAP2	1q32.1	0.496694	4.75942e-07	7.07584e-06
ITGB1	10p11.22	0.496478	4.82267e-07	7.16449e-06
AKAP2	9q31.3	0.496432	4.83632e-07	7.17938e-06
DMXL2	15q21.2	0.496417	4.84088e-07	7.18077e-06
THOC7	3p14.1	-0.495954	4.9796e-07	7.381e-06
EFEMP2	11q13.1	0.495708	5.05511e-07	7.48732e-06
RYR1	19q13.2	0.495631	5.07893e-07	7.51698e-06
COL22A1	8q24.23-q24.3	0.4956	5.08849e-07	7.52549e-06
KCND3	1p13.2	0.495537	5.10796e-07	7.54864e-06
MITF	3p13	0.495353	5.16557e-07	7.62808e-06
PTPRS	19p13.3	0.495153	5.22901e-07	7.71601e-06
GAS1	9q21.33	0.494737	5.36314e-07	7.90803e-06
DUS1L	17q25.3	-0.494629	5.39844e-07	7.95416e-06
STEAP4	7q21.12	0.494613	5.4035e-07	7.95569e-06
CDYL2	16q23.2	0.494428	5.46459e-07	8.03964e-06
SEC14L1	17q25.2-q25.3	0.494413	5.46971e-07	8.0412e-06
CSPG4	15q24.2	0.494367	5.48509e-07	8.05783e-06
TMEM200C	18p11.31	0.494197	5.54186e-07	8.12916e-06
UHMK1	1q23.3	0.494197	5.54186e-07	8.12916e-06
ATP6V0D2	8q21.3	0.494151	5.55744e-07	8.14597e-06
IFIT3	10q23.31	0.494012	5.60443e-07	8.20877e-06
TRAT1	3q13.13	0.49385	5.65976e-07	8.28367e-06
CCDC8	19q13.32	0.493719	5.70486e-07	8.34352e-06
NBPF10	1q21.1	0.493689	5.71553e-07	8.35295e-06
SLC16A6	17q24.2	0.493627	5.73693e-07	8.37804e-06
PRICKLE1	12q12	0.493565	5.75841e-07	8.40319e-06
IFNG	12q15	0.493548	5.76451e-07	8.4059e-06
SEMA7A	15q24.1	0.493442	5.80158e-07	8.45373e-06
GPSM3	6p21.32	0.493041	5.94403e-07	8.65493e-06
SLC25A53	Xq22.2	0.492889	5.99901e-07	8.72856e-06
SAMD14	17q21.33	0.492702	6.06715e-07	8.82122e-06
TMEM108	3q22.1	0.492666	6.0806e-07	8.83292e-06
SRPX	Xp11.4	0.492656	6.08413e-07	8.83292e-06
MOB3A	19p13.3	0.492302	6.21577e-07	9.01743e-06
SLC43A3	11q12.1	0.492286	6.22156e-07	9.01921e-06
C14ORF132	14q32.2	0.492255	6.23314e-07	9.02939e-06
RNF144B	6p22.3	0.492224	6.24475e-07	9.03958e-06
CTIF	18q21.1	0.492209	6.25056e-07	9.04138e-06
EFNB3	17p13.1	0.49204	6.31481e-07	9.12764e-06
MFAP5	12p13.31	0.492003	6.32877e-07	9.14115e-06
CNTN4	3p26.3-p26.2	0.491762	6.42129e-07	9.26802e-06
SLIT2	4p15.31	0.491608	6.48118e-07	9.34764e-06
RPH3A	12q24.13	0.491522	6.515e-07	9.38957e-06
B4GALNT1	12q13.3	0.491253	6.62095e-07	9.53532e-06
ABCC9	12p12.1	0.490914	6.75731e-07	9.71755e-06
HLA-DQA2	6p21.32	0.490914	6.75731e-07	9.71755e-06
ALOX15B	17p13.1	0.490899	6.76357e-07	9.71949e-06
CCDC36	3p21.31	0.49083	6.79187e-07	9.75308e-06
CXCL10	4q21.1	0.490791	6.80755e-07	9.76851e-06
CMTM3	16q22.1	0.49076	6.82016e-07	9.77952e-06
FLVCR2	14q24.3	0.490683	6.8518e-07	9.81777e-06
WHAMMP3	15q11.2	0.490652	6.86449e-07	9.82173e-06
MGST2	4q31.1	-0.490652	6.86449e-07	9.82173e-06
DRAM1	12q23.2	0.490452	6.94754e-07	9.93337e-06
ADAMTS14	10q22.1	0.490344	6.99265e-07	9.99065e-06
CARD17	11q22.3	0.490134	7.08111e-07	1.01097e-05
TRIAP1	12q24.31	-0.490036	7.12307e-07	1.01623e-05
BTN2A3P	6p22.2	0.489851	7.20243e-07	1.02681e-05
GON4L	1q22	0.489743	7.24911e-07	1.03272e-05
CLEC12B	12p13.2	0.489648	7.29037e-07	1.03786e-05
BCL9L	11q23.3	0.48962	7.3028e-07	1.03888e-05
IGF1	12q23.2	0.489496	7.35688e-07	1.04582e-05
ANGPTL6	19p13.2	0.489327	7.43185e-07	1.05533e-05
ZNF354C	5q35.3	0.489321	7.43443e-07	1.05533e-05
RSAD2	2p25.2	0.48925	7.46616e-07	1.05907e-05
NDUFAF8	17q25.3	-0.489173	7.50063e-07	1.0632e-05
TIAM1	21q22.11	0.488803	7.66817e-07	1.08539e-05
VGLL3	3p12.1	0.488803	7.66817e-07	1.08539e-05
MRPL36	5p15.33	-0.488788	7.67523e-07	1.08561e-05
TMEM121	14q32.33	0.488726	7.70352e-07	1.08884e-05
BAHCC1	17q25.3	0.488695	7.7177e-07	1.09006e-05
PLEKHG1	6q25.1	0.488495	7.81049e-07	1.10238e-05
ITGA10	1q21.1	0.488325	7.88983e-07	1.11279e-05
TFPI2	7q21.3	0.488233	7.93343e-07	1.11814e-05
P2RY12	3q25.1	0.488181	7.95791e-07	1.12079e-05
CDH6	5p13.3	0.488048	8.0213e-07	1.12892e-05
NDUFB4	3q13.33	-0.487924	8.0804e-07	1.13642e-05
ATP5ME	4p16.3	-0.487847	8.11755e-07	1.14068e-05
CLEC9A	12p13.2	0.487838	8.12218e-07	1.14068e-05
LINC02381	12q13.13	0.487709	8.18481e-07	1.14866e-05
FAM20C	7p22.3	0.487632	8.22241e-07	1.1523e-05
FEZ1	11q24.2	0.487632	8.22241e-07	1.1523e-05
SSTR3	22q13.1	0.487452	8.31043e-07	1.16381e-05
TRAF3	14q32.32	0.487293	8.3898e-07	1.1741e-05
CCNT1	12q13.11-q13.12	0.487185	8.44373e-07	1.18081e-05
P3H3	12p13.31	0.487138	8.46694e-07	1.18155e-05
SOX5	12p12.1	0.487138	8.46694e-07	1.18155e-05
PABPC4L	4q28.3	0.487138	8.46694e-07	1.18155e-05
VCL	10q22.2	0.486861	8.6075e-07	1.20032e-05
ZNF257	19p12	0.486819	8.62909e-07	1.20248e-05
CYGB	17q25.1	0.486753	8.66276e-07	1.20632e-05
ITGAV	2q32.1	0.486691	8.69448e-07	1.20989e-05
CHL1	3p26.3	0.486645	8.71835e-07	1.21236e-05
GPR63	6q16.1	0.486414	8.83861e-07	1.22822e-05
SIRPA	20p13	0.486322	8.88716e-07	1.2341e-05
ICAM5	19p13.2	0.486194	8.9546e-07	1.24259e-05
CALU	7q32.1	0.486167	8.96862e-07	1.24367e-05
LIFR	5p13.1	0.485875	9.12536e-07	1.26451e-05
CEND1	11p15.5	0.485859	9.13368e-07	1.26478e-05
MAGEL2	15q11.2	0.485713	9.21321e-07	1.2749e-05
CORO1A	16p11.2	0.485643	9.25093e-07	1.27923e-05
PLAUR	19q13.31	0.485628	9.25936e-07	1.2795e-05
CD22	19q13.12	0.485582	9.28469e-07	1.2821e-05
TTBK2	15q15.2	0.485397	9.38667e-07	1.29528e-05
KCNT2	1q31.3	0.485252	9.46711e-07	1.30547e-05
SALL2	14q11.2	0.485181	9.50699e-07	1.31006e-05
FMO3	1q24.3	0.484981	9.62002e-07	1.32471e-05
MARCO	2q14.2	0.48487	9.68326e-07	1.33249e-05
PVRIG	7q22.1	0.484703	9.77862e-07	1.34468e-05
ZNF208	19p12	0.484566	9.85777e-07	1.35462e-05
SUFU	10q24.32	0.484518	9.88573e-07	1.35752e-05
ZBTB8OS	1p35.1	-0.484472	9.91268e-07	1.36028e-05
SLC39A6	18q12.2	0.484457	9.92168e-07	1.36057e-05
RUNX1	21q22.12	0.484256	1.00394e-06	1.37575e-05
SPARCL1	4q22.1	0.484133	1.01124e-06	1.38481e-05
ST8SIA1	12p12.1	0.483871	1.02694e-06	1.40533e-05
FLNA	Xq28	0.48384	1.0288e-06	1.40691e-05
NDUFA5	7q31.32	-0.483794	1.0316e-06	1.40909e-05
CCN1	1p22.3	0.483778	1.03254e-06	1.40909e-05
RUNX3	1p36.11	0.483778	1.03254e-06	1.40909e-05
ALDH1L2	12q23.3	0.483763	1.03347e-06	1.4094e-05
RELN	7q22.1	0.4836	1.04342e-06	1.42198e-05
HPS5	11p15.1	0.483563	1.0457e-06	1.42411e-05
DSE	6q22.1	0.483547	1.04665e-06	1.42442e-05
CYP26B1	2p13.2	0.48347	1.05139e-06	1.4299e-05
DOK5	20q13.2	0.483424	1.05425e-06	1.4328e-05
SMCHD1	18p11.32	0.483147	1.07155e-06	1.45462e-05
GPR82	Xp11.4	0.483133	1.0724e-06	1.45462e-05
CCDC184	12q13.11	0.483131	1.07251e-06	1.45462e-05
SUSD6	14q24.1	0.483085	1.07543e-06	1.45757e-05
FAM167B	1p35.2	0.483008	1.08029e-06	1.46317e-05
GLI1	12q13.3	0.482792	1.09404e-06	1.48077e-05
ADAM23	2q33.3	0.4827	1.09998e-06	1.48779e-05
GUCY1B1	4q32.1	0.482576	1.10794e-06	1.49754e-05
SV2B	15q26.1	0.482253	1.12912e-06	1.52512e-05
GFI1	1p22.1	0.481713	1.16526e-06	1.57287e-05
ZNF542P	19q13.43	0.481636	1.17052e-06	1.57888e-05
TFPI	2q32.1	0.481528	1.17791e-06	1.58777e-05
BNC1	15q25.2	0.481462	1.18249e-06	1.59287e-05
SLC6A1	3p25.3	0.481374	1.18854e-06	1.59992e-05
ENPP2	8q24.12	0.481343	1.19068e-06	1.60171e-05
PRRX2	9q34.11	0.481313	1.19282e-06	1.6035e-05
MRPS33	7q34	-0.481282	1.19496e-06	1.60475e-05
CTSW	11q13.1	0.481276	1.19537e-06	1.60475e-05
PCNX1	14q24.2	0.481112	1.20683e-06	1.61903e-05
SUMO1P1	20q13.2	0.481043	1.21169e-06	1.62446e-05
ABCA1	9q31.1	0.480881	1.22318e-06	1.63875e-05
GJA4	1p34.3	0.480434	1.2554e-06	1.68078e-05
PSAP	10q22.1	0.480187	1.27352e-06	1.70273e-05
SWAP70	11p15.4	0.480187	1.27352e-06	1.70273e-05
SEC24D	4q26	0.48008	1.28152e-06	1.71228e-05
CAMK2A	5q32	0.479916	1.29374e-06	1.72742e-05
PANX1	11q21	0.479864	1.29767e-06	1.73152e-05
DCLK1	13q13.3	0.479787	1.30349e-06	1.7381e-05
IL17RA	22q11.1	0.479556	1.32108e-06	1.75919e-05
ANKRD34A	1q21.1	0.479556	1.32108e-06	1.75919e-05
PI4K2A	10q24.2	0.478862	1.37521e-06	1.83004e-05
CD163L1	12p13.31	0.478708	1.38753e-06	1.84518e-05
ZFPM2	8q23.1	0.478692	1.38876e-06	1.84559e-05
FES	15q26.1	0.4786	1.3962e-06	1.85423e-05
PARP14	3q21.1	0.478492	1.40494e-06	1.86458e-05
BOC	3q13.2	0.478353	1.41624e-06	1.87832e-05
BHMT2	5q14.1	0.478261	1.42382e-06	1.88711e-05
ELL	19p13.11	0.477906	1.45324e-06	1.92481e-05
ADAMTSL4	1q21.2	0.47766	1.47404e-06	1.95106e-05
EPHA3	3p11.1	0.477598	1.47929e-06	1.9567e-05
SH3PXD2B	5q35.1	0.47749	1.48851e-06	1.96758e-05
CDKL5	Xp22.13	0.477353	1.50029e-06	1.98182e-05
TAOK1	17q11.2	0.477213	1.51247e-06	1.99658e-05
FZD1	7q21.13	0.47712	1.52054e-06	2.0059e-05
DNAJB5	9p13.3	0.476889	1.54089e-06	2.03139e-05
GREB1	2p25.1	0.476828	1.54636e-06	2.03724e-05
RTL5	Xq13.1	0.476781	1.55047e-06	2.0413e-05
BEND6	6p12.1	0.476729	1.55512e-06	2.04606e-05
MMRN1	4q22.1	0.476583	1.56825e-06	2.06082e-05
GJA5	1q21.2	0.476581	1.56842e-06	2.06082e-05
CRHBP	5q13.3	0.476269	1.59677e-06	2.09667e-05
DDHD1	14q22.1	0.476226	1.60065e-06	2.10038e-05
ELOVL4	6q14.1	0.476149	1.60774e-06	2.10829e-05
EDIL3	5q14.3	0.476134	1.60917e-06	2.10875e-05
RECK	9p13.3	0.476041	1.61772e-06	2.11856e-05
MRPS15	1p34.3	-0.476011	1.62058e-06	2.1209e-05
NTM	11q25	0.475995	1.62201e-06	2.12138e-05
SEMA3G	3p21.1	0.475903	1.63063e-06	2.13124e-05
UQCRC1	3p21.31	-0.47581	1.63929e-06	2.14115e-05
KANK3	19p13.2	0.475779	1.64219e-06	2.14352e-05
PLPPR1	9q31.1	-0.475738	1.64608e-06	2.14717e-05
BTN3A1	6p22.2	0.475687	1.65091e-06	2.15206e-05
ZNF667	19q13.43	0.475566	1.66243e-06	2.16565e-05
CITED2	6q24.1	0.475379	1.6803e-06	2.18748e-05
ABCA9	17q24.2	0.475308	1.68716e-06	2.19497e-05
SEM1	7q21.3	-0.475209	1.69667e-06	2.20589e-05
CMAHP	6p22.3	0.475055	1.71168e-06	2.22395e-05
TMEM106A	17q21.31	0.475024	1.7147e-06	2.22641e-05
SYNDIG1	20p11.21	0.474654	1.75131e-06	2.27245e-05
TSSK4	14q12	0.474469	1.76989e-06	2.29505e-05
CRTC3	15q26.1	0.474331	1.78394e-06	2.31176e-05
GNB3	12p13.31	0.4743	1.78708e-06	2.31431e-05
CALD1	7q33	0.474146	1.80285e-06	2.33321e-05
BMP8A	1p34.3	0.474084	1.80919e-06	2.33944e-05
STAC	3p22.3-p22.2	0.474076	1.81003e-06	2.33944e-05
STAB2	12q23.3	0.473901	1.82811e-06	2.36127e-05
RNF7	3q23	-0.473868	1.83156e-06	2.36418e-05
TMCC2	1q32.1	0.473838	1.83478e-06	2.36679e-05
KIAA1549L	11p13	0.473824	1.8362e-06	2.36708e-05
CLIC6	21q22.12	0.473807	1.838e-06	2.36786e-05
MAN1C1	1p36.11	0.473745	1.84446e-06	2.37464e-05
OAS2	12q24.13	0.473714	1.8477e-06	2.37726e-05
STOX2	4q35.1	0.473567	1.8632e-06	2.39565e-05
APOBEC3H	22q13.1	0.47355	1.86501e-06	2.39641e-05
RAB3B	1p32.3	0.473167	1.90613e-06	2.44766e-05
NOTCH2	1p12	0.47299	1.92537e-06	2.47076e-05
ADCY1	7p12.3	0.472897	1.9355e-06	2.48216e-05
TNS1	2q35	0.472882	1.93719e-06	2.48272e-05
RASSF8	12p12.1	0.472697	1.95763e-06	2.50729e-05
AKAP13	15q25.3	0.472666	1.96106e-06	2.51005e-05
GPR1	2q33.3	0.472538	1.97537e-06	2.52673e-05
CAVIN1	17q21.2	0.472389	1.99214e-06	2.54655e-05
PRTG	15q21.3	0.472176	2.01633e-06	2.57579e-05
LGALS4	19q13.2	-0.472127	2.02193e-06	2.58129e-05
PI4KA	22q11.21	0.472081	2.02723e-06	2.58639e-05
TUBB6	18p11.21	0.47205	2.03077e-06	2.58923e-05
GPRC5B	16p12.3	0.47188	2.05035e-06	2.61251e-05
REST	4q12	0.471634	2.07914e-06	2.6475e-05
HEY2	6q22.31	0.471402	2.10649e-06	2.68059e-05
M1AP	2p13.1	0.471146	2.13715e-06	2.71593e-05
NTNG2	9q34.13	0.47114	2.13788e-06	2.71593e-05
EPG5	18q12.3-q21.1	0.471125	2.13975e-06	2.71593e-05
AGPAT4	6q26	0.471125	2.13975e-06	2.71593e-05
DCLK3	3p22.2	0.47037	2.23281e-06	2.83224e-05
TMEM119	12q23.3	0.470231	2.25032e-06	2.85261e-05
HIVEP2	6q24.2	0.470092	2.26795e-06	2.87312e-05
ABCA8	17q24.2	0.470009	2.27863e-06	2.88481e-05
GNAI2	3p21.31	0.469938	2.2877e-06	2.89258e-05
FILIP1L	3q12.1	0.469938	2.2877e-06	2.89258e-05
DOC2B	17p13.3	0.469855	2.29839e-06	2.90425e-05
ADRA1A	8p21.2	0.469795	2.30616e-06	2.91221e-05
SLC25A10	17q25.3	-0.469553	2.33777e-06	2.95025e-05
OLFML2A	9q33.3	0.469522	2.34182e-06	2.95347e-05
ZNF407	18q22.3	0.469507	2.34385e-06	2.95415e-05
PXDC1	6p25.2	0.469445	2.35198e-06	2.96251e-05
LRP10	14q11.2	0.469353	2.36422e-06	2.97603e-05
CCBE1	18q21.32	0.469338	2.3661e-06	2.9765e-05
TUB	11p15.4	0.469322	2.36831e-06	2.97739e-05
PRKG1	10q11.23-q21.1	0.469137	2.39302e-06	3.00654e-05
FAM155A	13q33.3	0.469075	2.40131e-06	3.01504e-05
DCSTAMP	8q22.3	0.468856	2.43095e-06	3.05033e-05
DDI2	1p36.21	0.468798	2.43894e-06	3.05841e-05
GLIS1	1p32.3	0.468743	2.44639e-06	3.06581e-05
CCN2	6q23.2	0.468721	2.44949e-06	3.06776e-05
GGA2	16p12.2	0.468628	2.46221e-06	3.08174e-05
IL5RA	3p26.2	0.46857	2.47018e-06	3.08976e-05
DAPK2	15q22.31	-0.468382	2.49644e-06	3.11865e-05
SDC2	8q22.1	0.468382	2.49644e-06	3.11865e-05
NACC2	9q34.3	0.468351	2.50074e-06	3.12207e-05
PTPRCAP	11q13.2	0.468304	2.50722e-06	3.12818e-05
NDEL1	17p13.1	0.468212	2.52022e-06	3.14242e-05
BMERB1	16p13.11	0.468181	2.52457e-06	3.14497e-05
FMO2	1q24.3	0.468175	2.52545e-06	3.14497e-05
PLAAT5	11q12.3	0.468114	2.53413e-06	3.15379e-05
RUFY4	2q35	0.468034	2.54539e-06	3.16582e-05
PIK3CD-AS1	1p36.22	0.467574	2.61165e-06	3.24619e-05
BDKRB1	14q32.2	0.46738	2.64014e-06	3.27954e-05
MPRIP	17p11.2	0.467256	2.65836e-06	3.3001e-05
PHOSPHO1	17q21.32	0.467195	2.66751e-06	3.30939e-05
FAM30A	14q32.33	0.466881	2.7145e-06	3.36557e-05
ATPAF1	1p33	-0.466763	2.73242e-06	3.38567e-05
TCF21	6q23.2	0.466748	2.73476e-06	3.38645e-05
LIMS3	2q13	0.466683	2.74463e-06	3.39654e-05
SH3BP5	3p25.1	0.466594	2.75832e-06	3.41136e-05
COX5A	15q24.2	-0.466532	2.7678e-06	3.42073e-05
TMX3	18q22.1	0.466517	2.77017e-06	3.42073e-05
ZNF418	19q13.43	0.466511	2.77108e-06	3.42073e-05
PPFIBP1	12p11.23-p11.22	0.466316	2.80121e-06	3.45576e-05
GIPC2	1p31.1	-0.466239	2.81324e-06	3.46843e-05
DENND3	8q24.3	0.466208	2.81806e-06	3.47222e-05
LIAS	4p14	-0.465792	2.88395e-06	3.55119e-05
NCOA2	8q13.3	0.4657	2.89879e-06	3.56724e-05
SEPTIN4	17q22	0.465669	2.90375e-06	3.57112e-05
C8ORF31	8q24.3	0.465502	2.93077e-06	3.60212e-05
PARD6G	18q23	0.465392	2.94877e-06	3.62198e-05
HEYL	1p34.2	0.465253	2.97152e-06	3.64767e-05
DOK6	18q22.2	0.465207	2.97914e-06	3.65476e-05
RAD54L2	3p21.2	0.46516	2.98678e-06	3.66186e-05
GREM1	15q13.3	0.46476	3.05378e-06	3.74168e-05
SAMD9	7q21.2	0.464744	3.05638e-06	3.74255e-05
ITPRIPL1	2q11.2	0.464606	3.07992e-06	3.76904e-05
SLC12A5	20q13.12	0.464579	3.08437e-06	3.77215e-05
BTN3A3	6p22.2	0.464528	3.09307e-06	3.78046e-05
DPY19L2	12q14.2	0.464487	3.10013e-06	3.78675e-05
ADAM28	8p21.2	0.464328	3.12751e-06	3.81783e-05
FCRL3	1q23.1	0.464271	3.13732e-06	3.82745e-05
CD101	1p13.1	0.464189	3.15156e-06	3.84246e-05
LBH	2p23.1	0.463804	3.21929e-06	3.92262e-05
LRCH2	Xq23	0.463758	3.22751e-06	3.93022e-05
RFPL1S	22q12.2	0.463365	3.29822e-06	4.01384e-05
COX7C	5q14.3	-0.463265	3.31643e-06	4.03353e-05
RPL24	3q12.3	-0.463111	3.34469e-06	4.06539e-05
LAMB2	3p21.31	0.463018	3.36175e-06	4.08363e-05
ARHGAP24	4q21.23-q21.3	0.462895	3.38463e-06	4.10889e-05
GUCY1A2	11q22.3	0.462879	3.3875e-06	4.10986e-05
DIABLO	12q24.31	-0.462802	3.40188e-06	4.12478e-05
PEAK1	15q24.3	0.462771	3.40765e-06	4.12925e-05
LAMTOR5	1p13.3	-0.462402	3.47761e-06	4.21144e-05
GNS	12q14.3	0.462124	3.53097e-06	4.27345e-05
PPARG	3p25.2	-0.461862	3.58207e-06	4.33264e-05
SEPTIN1	16p11.2	0.461831	3.58813e-06	4.33732e-05
SHISAL2A	1p32.3	0.461746	3.60496e-06	4.35404e-05
PLD3	19q13.2	0.461739	3.60636e-06	4.35404e-05
ARNTL2	12p11.23	0.461662	3.62162e-06	4.36979e-05
TMEM41A	3q27.2	-0.461569	3.64001e-06	4.38931e-05
TMEM255A	Xq24	0.461431	3.66776e-06	4.42008e-05
COX6B1	19q13.12	-0.461323	3.68948e-06	4.44355e-05
ZNF300P1	5q33.1	0.461237	3.70676e-06	4.46164e-05
WNT2	7q31.2	0.461184	3.71759e-06	4.47196e-05
ELL2	5q15	0.461092	3.73644e-06	4.4919e-05
NOX4	11q14.3	0.461045	3.7459e-06	4.50054e-05
BBOF1	14q24.3	0.460999	3.75538e-06	4.50919e-05
FLG	1q21.3	0.460986	3.75797e-06	4.50956e-05
CNPY4	7q22.1	0.460876	3.78078e-06	4.53418e-05
HLA-DMA	6p21.32	0.46066	3.8256e-06	4.58516e-05
OLFM1	9q34.3	0.460321	3.89706e-06	4.66798e-05
KLRK1	12p13.2	0.460305	3.90034e-06	4.66908e-05
PLAAT4	11q12.3	0.460228	3.91677e-06	4.68592e-05
IGLON5	19q13.41	0.460112	3.94167e-06	4.71285e-05
LRFN5	14q21.1	0.459989	3.96831e-06	4.74074e-05
RAB34	17q11.2	0.459982	3.96978e-06	4.74074e-05
EPCAM	2p21	-0.459951	3.97645e-06	4.74584e-05
PDE1A	2q32.1	0.459905	3.98648e-06	4.75494e-05
MMP3	11q22.2	0.459843	3.99989e-06	4.76807e-05
RAPGEF1	9q34.13	0.459797	4.00998e-06	4.77721e-05
LAT	16p11.2	0.459751	4.02009e-06	4.78637e-05
SLC10A6	4q21.3	0.459603	4.05248e-06	4.82204e-05
AGPAT4-IT1	6q26	0.459585	4.05644e-06	4.82385e-05
NLRC5	16q13	0.459489	4.07783e-06	4.84638e-05
ZCCHC18	Xq22.2	0.459413	4.09457e-06	4.86335e-05
GNG7	19p13.3	0.459396	4.0984e-06	4.86497e-05
CHI3L2	1p13.2	0.459167	4.14984e-06	4.92309e-05
JAGN1	3p25.3	-0.459011	4.18515e-06	4.96199e-05
LOXL4	10q24.2	0.458888	4.21327e-06	4.98936e-05
LSM3	3p25.1	-0.458888	4.21327e-06	4.98936e-05
GPR161	1q24.2	0.458764	4.24157e-06	5.01987e-05
CEP97	3q12.3	0.458749	4.24512e-06	5.02107e-05
PDGFC	4q32.1	0.458641	4.27005e-06	5.04754e-05
GRASP	12q13.13	0.458595	4.28078e-06	5.05719e-05
SMAP2	1p34.2	0.458379	4.33117e-06	5.11367e-05
TMEM169	2q35	0.458256	4.36021e-06	5.1449e-05
NDUFA2	5q31.3	-0.458055	4.4078e-06	5.19795e-05
TNNI2	11p15.5	0.457875	4.45109e-06	5.24587e-05
MNT	17p13.3	0.457855	4.45588e-06	5.2484e-05
KLRF1	12p13.31	0.457797	4.46984e-06	5.2617e-05
JAM3	11q25	0.457655	4.50446e-06	5.29301e-05
MMAB	12q24.11	-0.457655	4.50446e-06	5.29301e-05
S100B	21q22.3	0.457655	4.50446e-06	5.29301e-05
ACSS3	12q21.31	0.457423	4.56112e-06	5.35641e-05
LRRC4	7q32.1	0.4573	4.59162e-06	5.38903e-05
STX2	12q24.33	0.457161	4.62616e-06	5.42634e-05
HMCN1	1q25.3-q31.1	0.456994	4.66826e-06	5.47248e-05
SOGA1	20q11.23	0.456545	4.78264e-06	5.60324e-05
MEOX2	7p21.2	0.456336	4.83674e-06	5.66328e-05
ZFP92	Xq28	0.456299	4.84643e-06	5.67127e-05
TTC28	22q12.1	0.456237	4.86273e-06	5.68576e-05
ACSM5	16p12.3	0.45623	4.86456e-06	5.68576e-05
CX3CR1	3p22.2	0.456129	4.89106e-06	5.71336e-05
TICAM2	5q22.3	0.456012	4.92177e-06	5.74584e-05
TREM2	6p21.1	0.455959	4.93589e-06	5.75893e-05
HECW1	7p14.1-p13	0.455913	4.94819e-06	5.76987e-05
ALG1L	3q21.2	-0.455759	4.98938e-06	5.81448e-05
MGAT5B	17q25.2	0.455714	5.0015e-06	5.82517e-05
GATA3	10p14	0.455605	5.03089e-06	5.85596e-05
XIRP1	3p22.2	0.455435	5.07693e-06	5.90607e-05
SLC8A1	2p22.1	0.45542	5.08113e-06	5.90749e-05
TNXB	6p21.33-p21.32	0.455127	5.16165e-06	5.99758e-05
IKZF2	2q34	0.454927	5.21744e-06	6.05884e-05
CCL22	16q21	0.454834	5.24337e-06	6.08539e-05
CCR10	17q21.2	0.454325	5.38821e-06	6.24982e-05
ARHGDIB	12p12.3	0.45431	5.39266e-06	6.25131e-05
ADH1B	4q23	0.454297	5.3965e-06	6.25211e-05
CCR7	17q21.2	0.454202	5.42388e-06	6.28015e-05
CDK15	2q33.1	0.454188	5.42813e-06	6.2814e-05
REM1	20q11.21	0.454017	5.47781e-06	6.33518e-05
ADAMTS18	16q23.1	0.453911	5.50899e-06	6.36752e-05
TNS3	7p12.3	0.453894	5.51404e-06	6.36964e-05
TMEM53	1p34.1	-0.453724	5.56423e-06	6.42386e-05
FBLN5	14q32.12	0.453709	5.56882e-06	6.42541e-05
FGFBP2	4p15.32	0.453179	5.72852e-06	6.60583e-05
LRRC55	11q12.1	0.453031	5.77406e-06	6.65446e-05
HAS1	19q13.41	0.452942	5.80141e-06	6.68209e-05
HCG22	6p21.33	0.452861	5.82645e-06	6.70315e-05
ELMO1	7p14.2-p14.1	0.452861	5.82647e-06	6.70315e-05
FAM200B	4p15.32	-0.452784	5.85044e-06	6.72681e-05
FKBP15	9q32	0.452568	5.91805e-06	6.8006e-05
SUCLG1	2p11.2	-0.452399	5.97169e-06	6.85826e-05
SLC41A1	1q32.1	0.452245	6.02085e-06	6.91071e-05
SLC22A17	14q11.2	0.451906	6.13035e-06	7.03231e-05
RPL35A	3q29	-0.451675	6.20607e-06	7.11093e-05
CBX6	22q13.1	0.451675	6.20607e-06	7.11093e-05
SLCO2B1	11q13.4	0.451659	6.21115e-06	7.11263e-05
LCA5	6q14.1	0.451644	6.21623e-06	7.11433e-05
RAB3IL1	11q12.2-q12.3	0.451628	6.22132e-06	7.11604e-05
MAPKBP1	15q15.1	0.451366	6.30841e-06	7.21149e-05
GRIP2	3p25.1	0.451183	6.36999e-06	7.27767e-05
ACP1	2p25.3	-0.451166	6.37578e-06	7.28009e-05
FRMD4A	10p13	0.45095	6.44909e-06	7.35954e-05
RNF152	18q21.33	0.450904	6.4649e-06	7.37334e-05
PKD2L1	10q24.31	0.450603	6.56876e-06	7.486e-05
USP49	6p21.1	0.450596	6.57124e-06	7.486e-05
FGF2	4q28.1	0.450472	6.61424e-06	7.53064e-05
NAV3	12q21.2	0.450457	6.61963e-06	7.53245e-05
KLHL20	1q25.1	0.450426	6.63043e-06	7.5404e-05
FMN1	15q13.3	0.450303	6.67379e-06	7.58535e-05
WNT1	12q13.12	0.450197	6.71136e-06	7.62144e-05
LOXHD1	18q21.1	0.450191	6.71325e-06	7.62144e-05
HPSE	4q21.23	0.450087	6.75032e-06	7.65913e-05
ANKRD36BP2	2p11.2	0.449964	6.79441e-06	7.70475e-05
APOC1	19q13.32	0.449748	6.87224e-06	7.78854e-05
HTRA1	10q26.13	0.449702	6.88902e-06	7.80309e-05
RTP5	2q37.3	0.449536	6.94936e-06	7.86693e-05
PEA15	1q23.2	0.449501	6.96221e-06	7.87696e-05
RPL14	3p22.1	-0.449332	7.0247e-06	7.94313e-05
PPFIA2	12q21.31	0.449074	7.1209e-06	8.04731e-05
S100Z	5q13.3	0.449041	7.13322e-06	8.05663e-05
CRIP2	14q32.33	0.4489	7.18616e-06	8.1118e-05
MEIS1	2p14	0.448731	7.25054e-06	8.17514e-05
TAF3	10p14	0.448731	7.25054e-06	8.17514e-05
PANX2	22q13.33	0.448679	7.27048e-06	8.19235e-05
NAGK	2p13.3	0.448669	7.27409e-06	8.19235e-05
CAPN11	6p21.1	0.44863	7.28914e-06	8.20464e-05
NDUFA12	12q22	-0.448546	7.3214e-06	8.23626e-05
CAMSAP2	1q32.1	0.448423	7.36899e-06	8.28509e-05
ATP10D	4p12	0.448407	7.37496e-06	8.28709e-05
SV2A	1q21.2	0.448268	7.4289e-06	8.34296e-05
MAN2B1	19p13.13	0.447606	7.69174e-06	8.63325e-05
REL	2p16.1	0.447544	7.71663e-06	8.65137e-05
SPECC1L	22q11.23	0.447544	7.71663e-06	8.65137e-05
BRSK1	19q13.42	0.447513	7.7291e-06	8.66044e-05
RTL8B	Xq26.3	0.447498	7.73534e-06	8.66254e-05
FAM13C	10q21.1	0.447421	7.76663e-06	8.69266e-05
PLPP7	9q34.13	0.447359	7.79175e-06	8.71584e-05
LAYN	11q23.1	0.447282	7.82326e-06	8.74614e-05
PDLIM2	8p21.3	0.447236	7.84222e-06	8.75744e-05
DNM1	9q34.11	0.447236	7.84222e-06	8.75744e-05
FLT3	13q12.2	0.447191	7.86047e-06	8.77287e-05
PRDM8	4q21.21	0.447051	7.91849e-06	8.83264e-05
NDUFB3	2q33.1	-0.446989	7.94407e-06	8.85618e-05
HLA-DRB6	6p21.32	0.446958	7.95689e-06	8.86548e-05
MYCBP2	13q22.3	0.446773	8.03421e-06	8.94659e-05
PHTF2	7q11.23-q21.11	0.44665	8.08614e-06	8.99936e-05
DENND5A	11p15.4	0.446588	8.11223e-06	9.02332e-05
KCNJ8	12p12.1	0.446558	8.1253e-06	9.02771e-05
S1PR3	9q22.1	0.446558	8.1253e-06	9.02771e-05
FGF1	5q31.3	0.446465	8.16464e-06	9.06633e-05
NDN	15q11.2	0.446419	8.18438e-06	9.08315e-05
CDR1	Xq27.1	0.44629	8.2395e-06	9.13919e-05
A1BG	19q13.43	0.446265	8.25049e-06	9.14626e-05
TCHH	1q21.3	0.446189	8.28299e-06	9.17715e-05
ANGPT2	8p23.1	0.44608	8.33049e-06	9.22461e-05
IMPG2	3q12.3	0.445952	8.38601e-06	9.2809e-05
KCNC3	19q13.33	0.445895	8.41121e-06	9.30358e-05
ADAM6	14q32.33	0.445864	8.42474e-06	9.31334e-05
MXRA8	1p36.33	0.445787	8.45864e-06	9.34559e-05
AOC3	17q21.31	0.445679	8.50632e-06	9.39303e-05
KCNS2	8q22.2	0.445634	8.52628e-06	9.40981e-05
LRRTM2	5q31.2	0.445563	8.55806e-06	9.43963e-05
TNFAIP8	5q23.1	0.445463	8.60244e-06	9.48329e-05
NDUFS5	1p34.3	-0.445448	8.60934e-06	9.48562e-05
LOC154761	7q35	0.445433	8.61625e-06	9.48795e-05
ZFYVE26	14q24.1	0.445417	8.62317e-06	9.49028e-05
TCN2	22q12.2	0.445402	8.63009e-06	9.49262e-05
TRIM61	4q32.3	0.445377	8.64103e-06	9.49937e-05
PTCHD3	10p12.1	0.445359	8.64946e-06	9.50336e-05
ANXA2R	5p12	0.445232	8.70655e-06	9.56078e-05
MRVI1	11p15.4	0.445217	8.71354e-06	9.56314e-05
ERCC4	16p13.12	0.445201	8.72053e-06	9.56551e-05
FHL5	6q16.1	0.445093	8.76959e-06	9.614e-05
SLC45A1	1p36.23	0.445016	8.8048e-06	9.64725e-05
RXFP1	4q32.1	0.444868	8.87316e-06	9.71678e-05
IL24	1q32.1	0.444758	8.92386e-06	9.76689e-05
MLLT11	1q21.3	0.444739	8.93264e-06	9.77109e-05
TMEM60	7q11.23	-0.444631	8.98282e-06	9.82056e-05
ADD2	2p13.3	0.444573	9.01001e-06	9.84484e-05
COX16	14q24.2	-0.444523	9.03327e-06	9.86481e-05
ITGAD	16p11.2	0.444452	9.06689e-06	9.89607e-05
UQCRQ	5q31.1	-0.444323	9.12767e-06	9.95691e-05
UBE2E2	3p24.3	0.444307	9.13497e-06	9.95938e-05
SFXN4	10q26.11	-0.444169	9.20092e-06	0.000100258
CYP4F22	19p13.12	0.444158	9.20625e-06	0.00010026
RASSF4	10q11.21	0.444122	9.223e-06	0.000100388
GRM2	3p21.2	0.444093	9.23693e-06	0.000100484
ITGA8	10p13	0.44367	9.44197e-06	0.000102652
BMS1P20	22q11.22	0.44366	9.44656e-06	0.000102652
N4BP1	16q12.1	0.443629	9.46164e-06	0.000102759
HACE1	6q16.3	0.443568	9.49188e-06	0.000103031
METTL5	2q31.1	-0.443506	9.5222e-06	0.000103303
LPXN	11q12.1	0.443491	9.5298e-06	0.000103329
ATP5MD	10q24.33	-0.44346	9.54501e-06	0.000103437
HIP1	7q11.23	0.443213	9.6675e-06	0.000104707
FAM151B	5q14.1	0.443121	9.71381e-06	0.000105151
GJC1	17q21.31	0.44309	9.72929e-06	0.000105261
CDX1	5q32	-0.443044	9.75256e-06	0.000105398
SGK1	6q23.2	0.443044	9.75256e-06	0.000105398
ZNF25	10p11.21	0.442982	9.78367e-06	0.000105676
MFGE8	15q26.1	0.442643	9.95643e-06	0.000107484
IL31RA	5q11.2	0.442609	9.97372e-06	0.000107612
POGLUT2	13q33.1	0.442597	9.98021e-06	0.000107623
TEX264	3p21.2	-0.442458	1.00519e-05	0.000108337
MMP13	11q22.2	0.442443	1.00599e-05	0.000108364
LYN	8q12.1	0.442381	1.00919e-05	0.000108591
RARB	3p24.2	0.442381	1.00919e-05	0.000108591
PLPPR2	19p13.2	0.442365	1.00999e-05	0.000108618
MAP7D1	1p34.3	0.442258	1.01562e-05	0.000109164
RCN3	19q13.33	0.442211	1.01805e-05	0.000109365
TNFSF12	17p13.1	0.442119	1.02291e-05	0.000109828
LOC728392	17p13.2	0.442073	1.02535e-05	0.00011003
OLFM2	19p13.2	0.441965	1.03106e-05	0.000110583
HACD4	9p21.3	0.441764	1.04175e-05	0.000111608
USHBP1	19p13.11	0.441764	1.04175e-05	0.000111608
N4BP3	5q35.3	0.441734	1.0434e-05	0.000111725
EPAS1	2p21	0.441657	1.04754e-05	0.000112108
TRPC4	13q13.3	0.441641	1.04837e-05	0.000112136
PDLIM3	4q35.1	0.441348	1.06428e-05	0.000113776
PNMA8B	19q13.32	0.441163	1.07444e-05	0.0001148
GPR88	1p21.2	0.441152	1.07505e-05	0.000114804
EIF3I	1p35.2	-0.441133	1.07614e-05	0.000114858
ZBTB37	1q25.1	0.441071	1.07955e-05	0.00011516
SEMA3D	7q21.11	0.441031	1.08174e-05	0.000115309
UQCRH	1p33	-0.441025	1.08212e-05	0.000115309
PNOC	8p21.1	0.441007	1.08309e-05	0.000115351
NACA2	17q23.2	-0.440531	1.10984e-05	0.000118136
PRG2	11q12.1	0.440442	1.11493e-05	0.000118615
GAS2L1	22q12.2	0.440424	1.11599e-05	0.000118664
NFIC	19p13.3	0.440377	1.11864e-05	0.000118881
SLITRK4	Xq27.3	0.440318	1.12206e-05	0.000119181
PTPN14	1q32.3-q41	0.440254	1.12573e-05	0.000119506
TRIP12	2q36.3	0.440146	1.13196e-05	0.000120103
TBX1	22q11.21	0.440102	1.1345e-05	0.000120308
PCDHGA6	5q31.3	0.439999	1.14053e-05	0.000120883
GBP6	1p22.2	0.43994	1.14394e-05	0.000121179
SLC26A10	12q13.3	0.439814	1.15137e-05	0.000121901
FSTL3	19p13.3	0.439699	1.15814e-05	0.000122553
CEP135	4q12	0.439653	1.16088e-05	0.000122777
C17ORF107	17p13.2	0.439607	1.16363e-05	0.000123002
ZNF619	3p22.1	0.439468	1.17191e-05	0.00012381
RCAN1	21q22.12	0.439252	1.18489e-05	0.000125115
IHH	2q35	-0.43899	1.20084e-05	0.000126732
MEG3	14q32.2	0.438959	1.20273e-05	0.000126863
BVES	6q21	0.438907	1.20594e-05	0.000127134
LRFN1	19q13.2	0.43879	1.21317e-05	0.000127828
CHPT1	12q23.2	-0.438744	1.21603e-05	0.000128062
WNT5A	3p14.3	0.438589	1.22562e-05	0.000129003
ALG3	3q27.1	-0.438497	1.2314e-05	0.000129543
FCHSD2	11q13.4	0.438405	1.23722e-05	0.000130085
ARSB	5q14.1	0.438358	1.24013e-05	0.000130323
RIMKLB	12p13.31	0.438312	1.24305e-05	0.00013056
RNF144A	2p25.1	0.438235	1.24794e-05	0.000131004
LAMA1	18p11.31	0.438112	1.25579e-05	0.000131758
HLA-DPB2	6p21.32	0.438055	1.2594e-05	0.000132067
DYNC2H1	11q22.3	0.438035	1.26072e-05	0.000132135
CLIP3	19q13.12	0.438019	1.26171e-05	0.000132169
PPIAL4G	1q21.2	-0.438004	1.2627e-05	0.000132203
RELT	11q13.4	0.437942	1.26666e-05	0.000132548
FIBIN	11p14.2	0.43788	1.27064e-05	0.000132893
PODN	1p32.3	0.437696	1.28264e-05	0.000134077
HIGD2A	5q35.2	-0.437634	1.28666e-05	0.000134427
RGS19	20q13.33	0.437618	1.28767e-05	0.000134461
TNS2	12q13.13	0.437557	1.2917e-05	0.000134811
AIM2	1q23.1-q23.2	0.437449	1.2988e-05	0.00013548
FAM13B	5q31.2	0.43731	1.30797e-05	0.000136366
KCTD15	19q13.11	0.437249	1.31207e-05	0.000136721
LAMTOR3	4q23	-0.437156	1.31824e-05	0.000137291
SWSAP1	19p13.2	-0.437125	1.3203e-05	0.000137434
MCRIP2	16p13.3	-0.43711	1.32133e-05	0.000137469
GYPE	4q31.21	0.437051	1.32528e-05	0.000137754
CBLN3	14q12	0.437048	1.32547e-05	0.000137754
MSRB3	12q14.3	0.437033	1.32651e-05	0.000137789
SGMS1	10q11.23	0.436987	1.32962e-05	0.00013804
SUMO2	17q25.1	-0.436879	1.33691e-05	0.000138724
CHRM4	11p11.2	0.436781	1.34353e-05	0.000139338
KCNK12	2p16.3	0.436759	1.34503e-05	0.00013942
CCL21	9p13.3	0.436747	1.34588e-05	0.000139435
OSTM1	6q21	0.436663	1.3516e-05	0.000139955
TXNDC12	1p32.3	-0.436601	1.35582e-05	0.000140319
MCHR1	22q13.2	0.436433	1.3674e-05	0.000141444
HERC1	15q22.31	0.436278	1.37821e-05	0.000142413
TP53TG1	7q21.12	-0.436278	1.37821e-05	0.000142413
ACKR1	1q23.2	0.436093	1.39116e-05	0.000143675
KANK2	19p13.2	0.436062	1.39333e-05	0.000143824
SAMD13	1p31.1	-0.435954	1.40094e-05	0.000144535
PPIH	1p34.2	-0.435923	1.40312e-05	0.000144685
TRIM22	11p15.4	0.435846	1.4086e-05	0.000145173
ZSCAN23	6p22.1	0.435755	1.41511e-05	0.000145768
CNTN1	12q12	0.435739	1.41621e-05	0.000145806
CCNA1	13q13.3	0.435672	1.42101e-05	0.000146225
IKZF4	12q13.2	0.435599	1.42624e-05	0.000146686
IFNAR2	21q22.11	0.435538	1.43069e-05	0.000147067
MRPL48	11q13.4	-0.43543	1.43849e-05	0.000147793
PTGDR	14q22.1	0.435353	1.44409e-05	0.000148291
COX7B	Xq21.1	-0.435183	1.45649e-05	0.000149486
SFRP2	4q31.3	0.435045	1.4667e-05	0.000150457
UBR2	6p21.1	0.434952	1.47355e-05	0.000151081
WNT9B	17q21.32	0.434726	1.49043e-05	0.000152652
APOL2	22q12.3	0.434706	1.49196e-05	0.000152652
COX4I1	16q24.1	-0.434706	1.49196e-05	0.000152652
MAPK10	4q21.3	0.434706	1.49196e-05	0.000152652
PIKFYVE	2q34	0.434675	1.49427e-05	0.00015281
CPQ	8q22.1	0.434536	1.50474e-05	0.0001538
ODF3B	22q13.33	0.434428	1.51292e-05	0.000154557
TCAF2	7q35	0.434382	1.51644e-05	0.000154837
PALLD	4q32.3	0.434212	1.52942e-05	0.000156081
ARHGEF25	12q13.3	0.434182	1.53179e-05	0.000156242
BMP2K	4q21.21	0.434135	1.53535e-05	0.000156525
NDUFA4	7p21.3	-0.434074	1.54011e-05	0.000156849
RAB27A	15q21.3	0.434074	1.54011e-05	0.000156849
MRPL1	4q21.1	-0.434043	1.5425e-05	0.000157011
CALB2	16q22.2	0.433998	1.54598e-05	0.000157285
LOC653653	17q23.1	0.433704	1.56897e-05	0.00015946
CREM	10p11.21	0.433704	1.56897e-05	0.00015946
JAZF1	7p15.2-p15.1	0.433658	1.57262e-05	0.000159748
FN1	2q35	0.433488	1.58604e-05	0.000161029
CASP6	4q25	-0.433457	1.58849e-05	0.000161195
PPP1R1B	17q12	-0.433195	1.60948e-05	0.000163242
CDR2L	17q25.1	0.433087	1.6182e-05	0.000164042
FAM161B	14q24.3	0.432933	1.63073e-05	0.000165228
MYCBP	1p34.3	-0.432918	1.63199e-05	0.00016527
ZNF683	1p36.11	0.432889	1.6343e-05	0.000165356
THSD1	13q14.3	0.432887	1.63451e-05	0.000165356
GGN	19q13.2	0.432842	1.63816e-05	0.00016557
NDUFS6	5p15.33	-0.432841	1.6383e-05	0.00016557
MYO9A	15q23	0.432748	1.64589e-05	0.000166253
PALM	19p13.3	0.432733	1.64716e-05	0.000166296
IL17REL	22q13.33	0.432624	1.65613e-05	0.000167117
SNAP25	20p12.2	0.432396	1.6751e-05	0.000168945
RASL12	15q22.31	0.432347	1.67919e-05	0.00016927
BACE1	11q23.3	0.432332	1.68048e-05	0.000169314
EP300	22q13.2	0.43227	1.68566e-05	0.00016975
POU2AF1	11q23.1	0.432193	1.69216e-05	0.000170318
RPL32	3p25.2	-0.432039	1.70523e-05	0.000171546
TPRKB	2p13.1	-0.431793	1.72633e-05	0.000173581
ESR2	14q23.2-q23.3	0.431716	1.73298e-05	0.000174072
KCTD12	13q22.3	0.431716	1.73298e-05	0.000174072
ITSN1	21q22.11	0.431638	1.73965e-05	0.000174653
AIMP1	4q24	-0.431608	1.74232e-05	0.000174833
FCMR	1q32.1	0.431577	1.745e-05	0.000175013
CFI	4q25	0.431515	1.75037e-05	0.000175462
CCL1	17q12	0.431452	1.75592e-05	0.00017593
SYNPO	5q33.1	0.431253	1.77335e-05	0.000177587
WDR47	1p13.3	0.431207	1.77744e-05	0.000177906
TIMP3	22q12.3	0.431176	1.78017e-05	0.000177999
FLCN	17p11.2	0.431176	1.78017e-05	0.000177999
CLIC4	1p36.11	0.431161	1.78153e-05	0.000178045
ANK2	4q25-q26	0.431145	1.7829e-05	0.000178092
SLC12A4	16q22.1	0.430852	1.80906e-05	0.000180614
NFATC2	20q13.2	0.430745	1.81879e-05	0.000181493
ADAMTS6	5q12.3	0.430668	1.82576e-05	0.000182098
RNASE6	14q11.2	0.430637	1.82856e-05	0.000182285
HTR7P1	12p13.1	0.430606	1.83136e-05	0.000182472
LATS1	6q25.1	0.430467	1.84402e-05	0.000183641
NIN	14q22.1	0.43039	1.85109e-05	0.000184253
C11ORF96	11p11.2	0.430221	1.86673e-05	0.000185716
ECHS1	10q26.3	-0.430097	1.87818e-05	0.000186761
ASAP1	8q24.21-q24.22	0.430036	1.88393e-05	0.000187239
RGP1	9p13.3	0.43002	1.88538e-05	0.000187288
SLC39A5	12q13.3	-0.429881	1.89838e-05	0.000188486
TDRP	8p23.3	0.429804	1.90565e-05	0.000189112
EMSY	11q13.5	0.429758	1.91002e-05	0.000189451
IL12RB2	1p31.3	0.429744	1.91132e-05	0.000189485
ZNF267	16p11.2	0.429727	1.91294e-05	0.00018955
CCDC24	1p34.1	-0.429681	1.91732e-05	0.00018989
PTPRN	2q35	0.42965	1.92025e-05	0.000190085
[truncated: 17,789 more rows]
